# Supplementary material for: Benzyl­tributyl­ammonium 4-hydroxy­naphthalene-2-sulfonate
Source: Acta Crystallogr Sect E Struct Rep Online. 2009 Jan 17;65(Pt 2):o320. doi: 10.1107/S1600536809000178 (PMC2968190; doi:10.1107/S1600536809000178)
Supplement: Supplementary file 1 [file e-65-0o320-sup1.cif]

##############################################################################
###                                                                        ###
###        Electronic paper (Acta Crystallographica Section E)             ###
###                                                                        ###
##############################################################################
#                                                                            #
# This CIF contains the data in a paper accepted for publication in Acta     #
# Crystallographica Section E. It conforms to the requirements of Notes      #
# for Authors for Section E, and has been peer reviewed under the auspices   #
# of the IUCr Commission on Journals.                                        #
#                                                                            #
# Full details of the Crystallographic Information File format               #
# are given in the paper "The Crystallographic Information File (CIF):       #
# a New Standard Archive File for Crystallography" by S. R. Hall, F. H.      #
# Allen and I. D. Brown [Acta Cryst. (1991), A47, 655-685].                  #
#                                                                            #
# The current version of the core CIF dictionary is obtainable from          #
# ftp://ftp.iucr.org/pub/cif_core.dic. The current version number is 2.4.    #
#                                                                            #
# Software is freely available for graphical display of the structure(s) in  #
# this CIF.  For information consult the CIF home page http://www.iucr.org/  #
# cif/home.html                                                              #
#                                                                            #
# This file may be used for bona fide research purposes within the           #
# scientific community so long as proper attribution is given to the journal # 
# article from which it was obtained.                                        #
#                                                                            #
##############################################################################
                                             
data_global
_audit_creation_method     'by CrystalStructure 3.8'
_journal_date_recd_electronic     2008-12-31
_journal_date_accepted     2009-01-04
_journal_name_full     'Acta Crystallographica, Section E'
_journal_year     2009
_journal_volume     65
_journal_issue      2
_journal_page_first     o320
_journal_page_last     o320
_journal_paper_category     QO
_journal_coeditor_code     TK2353
_publ_contact_author_name     'Prof. J. Mizuguchi'
_publ_contact_author_address
;
    Department of Applied Physics
    Graduate School of Engineering
    Yokohama National University
    Tokiwadai 79-5, Hodogaya-ku
    Yokohama 240-8501, Japan
;
_publ_contact_author_email     mizu-j@ynu.ac.jp
_publ_contact_author_fax     ' +81-45-339-3369 '
_publ_contact_author_phone     ' +81-45-339-3369 '
_publ_section_title
;
Benzyltributylammonium 4-hydroxynaphthalene-2-sulfonate
;
loop_
    _publ_author_name
    _publ_author_footnote
    _publ_author_address
    'Uta, Kazuya' .
;
    Department of Applied Physics
    Graduate School of Engineering
    Yokohama National University
    79-5 Tokiwadai, Hodogaya-ku
    240-8501 Yokohama, Japan
;
    'Mizuguchi, Jin' .
;
    Department of Applied Physics
    Graduate School of Engineering
    Yokohama National University
    79-5 Tokiwadai, Hodogaya-ku
    240-8501 Yokohama, Japan
;
data_I
_chemical_name_systematic
;
Benzyltributylammonium 4-hydroxynaphthalene-2-sulfonate
;
_chemical_formula_moiety     'C19 H34 N +, C10 H7 O4 S -'
_chemical_formula_sum     'C29 H41 N O4 S'
_chemical_formula_iupac     'C19 H34 N +, C10 H7 O4 S -'
_chemical_formula_weight     499.70
_chemical_melting_point     ?
_symmetry_cell_setting     monoclinic
_symmetry_space_group_name_H-M     'P 21/n'
_symmetry_space_group_name_Hall     '-P 2yn '
loop_
    _symmetry_equiv_pos_site_id
    _symmetry_equiv_pos_as_xyz
    1 '+X,+Y,+Z'
    2 '1/2-X,1/2+Y,1/2-Z'
    3 '-X,-Y,-Z'
    4 '1/2+X,1/2-Y,1/2+Z'
_cell_length_a     11.2676(11)
_cell_length_b     12.4528(12)
_cell_length_c     20.549(2)
_cell_angle_alpha     90
_cell_angle_beta     101.628(7)
_cell_angle_gamma     90
_cell_volume     2824.1(5)
_cell_formula_units_Z     4
_cell_measurement_reflns_used     20030
_cell_measurement_theta_min     3.5
_cell_measurement_theta_max     68.2
_cell_measurement_temperature     296.1
_exptl_crystal_description     'block'
_exptl_crystal_colour     'colorless'
_exptl_crystal_size_max     0.50
_exptl_crystal_size_mid     0.35
_exptl_crystal_size_min     0.35
_exptl_crystal_density_diffrn     1.175
_exptl_crystal_density_meas     ?
_exptl_crystal_density_method     'not measured'
_exptl_crystal_F_000     1080
_exptl_absorpt_coefficient_mu     1.274
_exptl_absorpt_correction_type     multi-scan
_exptl_absorpt_process_details     '(ABSCOR; Higashi, 1995)'
_exptl_absorpt_correction_T_min     0.625
_exptl_absorpt_correction_T_max     0.640
_diffrn_radiation_type     'Cu K\a'
_diffrn_radiation_wavelength     1.54187
_diffrn_measurement_device_type     'Rigaku R-AXIS RAPID'
_diffrn_measurement_method     \w
_diffrn_detector_area_resol_mean     10.00
_diffrn_reflns_number     25962
_diffrn_reflns_av_R_equivalents     0.033
_diffrn_reflns_theta_max     68.23
_diffrn_reflns_theta_full     68.2
_diffrn_measured_fraction_theta_max     0.95
_diffrn_measured_fraction_theta_full     0.951
_diffrn_reflns_limit_h_min     -13
_diffrn_reflns_limit_h_max     13
_diffrn_reflns_limit_k_min     -15
_diffrn_reflns_limit_k_max     15
_diffrn_reflns_limit_l_min     -24
_diffrn_reflns_limit_l_max     24
_refine_special_details
;
Refinement of <i>F</i>^2^ against ALL reflections. The weighted
<i>R</i>-factor <i>wR</i> and goodness of fit <i>S</i> are based on
<i>F</i>^2^, conventional <i>R</i>-factors <i>R</i> are based on <i>F</i>,
with <i>F</i> set to zero for negative <i>F</i>^2^. The threshold expression
of <i>F</i>^2^ > \s(<i>F</i>^2^) is used only for calculating
<i>R</i>-factors(gt) <i>etc</i>. and is not relevant to the choice of
reflections for refinement. <i>R</i>-factors based on <i>F</i>^2^ are
statistically about twice as large as those based on <i>F</i>, and
<i>R</i>-factors based on ALL data will be even larger.
;
_reflns_number_total     4907
_reflns_number_gt     4254
_reflns_threshold_expression     F^2^>2\s(F^2^)
_refine_ls_structure_factor_coef     Fsqd
_refine_ls_R_factor_gt     0.082
_refine_ls_wR_factor_ref     0.221
_refine_ls_goodness_of_fit_ref     1.08
_refine_ls_number_reflns     4907
_refine_ls_number_parameters     347
_refine_ls_hydrogen_treatment     constr
_refine_ls_weighting_scheme     calc
_refine_ls_weighting_details
            'w = 1/[\s^2^(Fo^2^)+(0.1354P)^2^+1.1699P] where P=(Fo^2^+2Fc^2^)/3'
_refine_ls_shift/su_max     ?
_refine_ls_shift/su_max_lt     0.001
_refine_diff_density_max     0.67
_refine_diff_density_min     -0.97
_refine_ls_extinction_method     none
_refine_ls_extinction_coef     ?
loop_
    _atom_type_symbol
    _atom_type_description
    _atom_type_scat_dispersion_real
    _atom_type_scat_dispersion_imag
    _atom_type_scat_source
    'C' 'C' 0.018 0.009
;
International Tables for Crystallography
(1992, Vol. C, Tables 4.2.6.8 and 6.1.1.4)
;
    'H' 'H' 0.000 0.000
;
International Tables for Crystallography
(1992, Vol. C, Table 6.1.1.4)
;
    'N' 'N' 0.031 0.018
;
International Tables for Crystallography
(1992, Vol. C, Tables 4.2.6.8 and 6.1.1.4)
;
    'O' 'O' 0.049 0.032
;
International Tables for Crystallography
(1992, Vol. C, Tables 4.2.6.8 and 6.1.1.4)
;
    'S' 'S' 0.333 0.557
;
International Tables for Crystallography
(1992, Vol. C, Tables 4.2.6.8 and 6.1.1.4)
;
_computing_data_collection     'PROCESS-AUTO (Rigaku, 1998)'
_computing_cell_refinement     'PROCESS-AUTO (Rigaku, 1998)'
_computing_data_reduction
;
CrystalStructure (Rigaku/MSC, 2006)
;
_computing_structure_solution     'SIR2002 (Burla <i>et al.</i>,  2003)'
_computing_structure_refinement     'SHELXL97 (Sheldrick, 2008)'
_computing_molecular_graphics     'ORTEPIII (Burnett & Johnson, 1996)'
_computing_publication_material     'CrystalStructure (Rigaku/MSC, 2006)'
loop_
    _atom_site_type_symbol
    _atom_site_label
    _atom_site_fract_x
    _atom_site_fract_y
    _atom_site_fract_z
    _atom_site_U_iso_or_equiv
    _atom_site_adp_type
    _atom_site_calc_flag
    _atom_site_refinement_flags
    _atom_site_occupancy
    _atom_site_disorder_assembly
    _atom_site_disorder_group
    S S1 0.91846(5) 0.00482(5) 0.63573(3) 0.0505(2) Uani d . 1.00 . .
    O O1 0.80247(16) 0.02686(17) 0.59362(10) 0.0661(5) Uani d . 1.00 . .
    O O2 0.97467(17) -0.09153(14) 0.61559(10) 0.0630(4) Uani d . 1.00 . .
    O O3 0.91597(19) 0.00507(16) 0.70580(10) 0.0672(5) Uani d . 1.00 . .
    O O4 1.1388(2) 0.22083(17) 0.48351(10) 0.0714(5) Uani d . 1.00 . .
    N N1 0.63389(19) 0.16264(17) 0.75442(12) 0.0573(5) Uani d . 1.00 . .
    C C1 0.4036(2) -0.0072(2) 0.68571(16) 0.0625(7) Uani d . 1.00 . .
    C C2 0.3010(2) -0.0304(2) 0.63847(17) 0.0691(7) Uani d . 1.00 . .
    C C3 0.2984(2) -0.0091(2) 0.57251(18) 0.0703(8) Uani d . 1.00 . .
    C C4 0.3972(3) 0.0358(2) 0.55390(16) 0.0737(8) Uani d . 1.00 . .
    C C5 0.5013(2) 0.0591(2) 0.60108(15) 0.0677(7) Uani d . 1.00 . .
    C C6 0.5045(2) 0.0377(2) 0.66767(14) 0.0541(6) Uani d . 1.00 . .
    C C7 0.6212(2) 0.0541(2) 0.71838(14) 0.0581(6) Uani d . 1.00 . .
    C C8 0.5322(2) 0.1792(2) 0.79266(16) 0.0734(8) Uani d . 1.00 . .
    C C9 0.53000(17) 0.1034(3) 0.85017(16) 0.0945(10) Uani d . 1.00 . .
    C C10A 0.4160(3) 0.0773(3) 0.8763(3) 0.105(2) Uani d PDU 0.33 A 1
    C C10B 0.4118(3) 0.1309(3) 0.8716(2) 0.1068(19) Uani d PDU 0.67 A 2
    C C11A 0.3668(12) 0.1744(7) 0.9023(8) 0.133(2) Uani d PDU 0.33 A 1
    C C11B 0.4095(7) 0.0758(6) 0.9349(3) 0.133(2) Uani d PDU 0.67 A 2
    C C12 0.6247(2) 0.2546(2) 0.70588(16) 0.0695(7) Uani d . 1.00 . .
    C C13 0.7250(3) 0.2623(2) 0.66732(16) 0.0794(9) Uani d . 1.00 . .
    C C14 0.6911(2) 0.3473(3) 0.6135(2) 0.1264(16) Uani d . 1.00 . .
    C C15 0.7786(6) 0.3542(6) 0.5691(3) 0.200(3) Uani d . 1.00 . .
    C C16 0.7576(2) 0.1590(2) 0.80101(15) 0.0625(7) Uani d . 1.00 . .
    C C17 0.7946(2) 0.2602(2) 0.84116(16) 0.0797(8) Uani d . 1.00 . .
    C C18A 0.9264(3) 0.2545(3) 0.8776(4) 0.097(3) Uani d PDU 0.34 B 3
    C C18B 0.9066(4) 0.2397(6) 0.8951(2) 0.107(2) Uani d PDU 0.66 B 4
    C C19A 0.9500(12) 0.1705(8) 0.9291(5) 0.1192(19) Uani d PDU 0.34 B 3
    C C19B 1.0137(5) 0.2081(6) 0.8686(3) 0.1192(19) Uani d PDU 0.66 B 4
    C C20 1.0176(2) 0.10968(19) 0.62246(12) 0.0490(5) Uani d . 1.00 . .
    C C21 1.0829(2) 0.1662(2) 0.67460(14) 0.0567(6) Uani d . 1.00 . .
    C C22 1.1668(2) 0.2447(2) 0.66307(15) 0.0592(6) Uani d . 1.00 . .
    C C23 1.2369(2) 0.3057(2) 0.71564(18) 0.0758(8) Uani d . 1.00 . .
    C C24 1.3190(3) 0.3785(2) 0.7044(2) 0.0871(10) Uani d . 1.00 . .
    C C25 1.3381(2) 0.3946(2) 0.6407(2) 0.0880(11) Uani d . 1.00 . .
    C C26 1.2734(2) 0.3379(2) 0.58762(19) 0.0751(8) Uani d . 1.00 . .
    C C27 1.1857(2) 0.2624(2) 0.59803(15) 0.0578(6) Uani d . 1.00 . .
    C C28 1.1160(2) 0.2017(2) 0.54510(13) 0.0543(6) Uani d . 1.00 . .
    C C29 1.0324(2) 0.1288(2) 0.55687(12) 0.0504(5) Uani d . 1.00 . .
    H H1 0.4048 -0.0221 0.7302 0.075 Uiso c R 1.00 . .
    H H2 0.2337 -0.0604 0.6513 0.083 Uiso c R 1.00 . .
    H H3 0.2296 -0.0251 0.5406 0.084 Uiso c R 1.00 . .
    H H4 0.3949 0.0510 0.5093 0.088 Uiso c R 1.00 . .
    H H4O 1.0955 0.1822 0.4563 0.086 Uiso c R 1.00 . .
    H H5 0.5684 0.0889 0.5880 0.081 Uiso c R 1.00 . .
    H H7A 0.6877 0.0472 0.6953 0.073 Uiso c R 1.00 . .
    H H7B 0.6276 -0.0019 0.7507 0.073 Uiso c R 1.00 . .
    H H8A 0.5377 0.2521 0.8097 0.088 Uiso c R 1.00 . .
    H H8B 0.4554 0.1729 0.7615 0.088 Uiso c R 1.00 . .
    H H9A 0.5886 0.1310 0.8876 0.113 Uiso c PR 0.33 A 1
    H H9B 0.5617 0.0353 0.8382 0.113 Uiso c PR 0.33 A 1
    H H9C 0.5990 0.1156 0.8861 0.113 Uiso c PR 0.67 A 2
    H H9D 0.5304 0.0291 0.8360 0.113 Uiso c PR 0.67 A 2
    H H10A 0.3554 0.0471 0.8407 0.125 Uiso c PR 0.33 A 1
    H H10B 0.4349 0.0241 0.9113 0.125 Uiso c PR 0.33 A 1
    H H10C 0.4060 0.2079 0.8773 0.128 Uiso c PR 0.67 A 2
    H H10D 0.3435 0.1079 0.8379 0.128 Uiso c PR 0.67 A 2
    H H11A 0.2989 0.1551 0.9216 0.200 Uiso c PR 0.33 A 1
    H H11B 0.3411 0.2244 0.8667 0.200 Uiso c PR 0.33 A 1
    H H11C 0.4284 0.2069 0.9356 0.200 Uiso c PR 0.33 A 1
    H H11D 0.4257 0.0007 0.9305 0.200 Uiso c PR 0.67 A 2
    H H11E 0.3311 0.0845 0.9458 0.200 Uiso c PR 0.67 A 2
    H H11F 0.4701 0.1062 0.9695 0.200 Uiso c PR 0.67 A 2
    H H12A 0.5483 0.2485 0.6745 0.083 Uiso c R 1.00 . .
    H H12B 0.6227 0.3211 0.7302 0.083 Uiso c R 1.00 . .
    H H13A 0.7360 0.1934 0.6473 0.095 Uiso c R 1.00 . .
    H H13B 0.8004 0.2817 0.6969 0.095 Uiso c R 1.00 . .
    H H14A 0.6116 0.3310 0.5872 0.152 Uiso c R 1.00 . .
    H H14B 0.6863 0.4167 0.6344 0.152 Uiso c R 1.00 . .
    H H15A 0.8566 0.3743 0.5944 0.300 Uiso c R 1.00 . .
    H H15B 0.7518 0.4071 0.5354 0.300 Uiso c R 1.00 . .
    H H15C 0.7845 0.2857 0.5486 0.300 Uiso c R 1.00 . .
    H H16A 0.7581 0.0996 0.8316 0.075 Uiso c R 1.00 . .
    H H16B 0.8183 0.1439 0.7748 0.075 Uiso c R 1.00 . .
    H H17A 0.7429 0.2696 0.8732 0.096 Uiso c PR 0.34 B 3
    H H17B 0.7836 0.3218 0.8117 0.096 Uiso c PR 0.34 B 3
    H H17C 0.7284 0.2837 0.8614 0.096 Uiso c PR 0.66 B 4
    H H17D 0.8116 0.3168 0.8119 0.096 Uiso c PR 0.66 B 4
    H H18A 0.9770 0.2412 0.8454 0.116 Uiso c PR 0.34 B 3
    H H18B 0.9495 0.3235 0.8981 0.116 Uiso c PR 0.34 B 3
    H H18C 0.9255 0.3044 0.9215 0.129 Uiso c PR 0.66 B 4
    H H18D 0.8886 0.1834 0.9242 0.129 Uiso c PR 0.66 B 4
    H H19A 0.8759 0.1337 0.9309 0.179 Uiso c PR 0.34 B 3
    H H19B 0.9818 0.2029 0.9715 0.179 Uiso c PR 0.34 B 3
    H H19C 1.0079 0.1202 0.9186 0.179 Uiso c PR 0.34 B 3
    H H19D 0.9994 0.1395 0.8471 0.179 Uiso c PR 0.66 B 4
    H H19E 1.0830 0.2034 0.9043 0.179 Uiso c PR 0.66 B 4
    H H19F 1.0286 0.2608 0.8370 0.179 Uiso c PR 0.66 B 4
    H H21 1.0722 0.1530 0.7176 0.068 Uiso c R 1.00 . .
    H H23 1.2258 0.2951 0.7588 0.091 Uiso c R 1.00 . .
    H H24 1.3629 0.4180 0.7395 0.104 Uiso c R 1.00 . .
    H H25 1.3955 0.4446 0.6336 0.106 Uiso c R 1.00 . .
    H H26 1.2875 0.3493 0.5451 0.090 Uiso c R 1.00 . .
    H H29 0.9851 0.0918 0.5217 0.060 Uiso c R 1.00 . .
loop_
    _atom_site_aniso_label
    _atom_site_aniso_U_11
    _atom_site_aniso_U_22
    _atom_site_aniso_U_33
    _atom_site_aniso_U_12
    _atom_site_aniso_U_13
    _atom_site_aniso_U_23
    S1 0.0471(3) 0.0556(3) 0.0498(4) 0.0019(2) 0.0121(2) 0.0009(2)
    O1 0.0447(9) 0.0798(12) 0.0700(13) -0.0022(8) 0.0026(8) 0.0053(9)
    O2 0.0680(11) 0.0481(9) 0.0778(12) 0.0001(8) 0.0264(9) -0.0020(8)
    O3 0.0714(12) 0.0808(13) 0.0529(12) -0.0005(9) 0.0208(9) 0.0039(8)
    O4 0.0883(13) 0.0682(12) 0.0624(12) -0.0186(10) 0.0261(10) 0.0013(9)
    N1 0.0523(11) 0.0544(11) 0.0650(14) 0.0038(9) 0.0118(10) -0.0133(9)
    C1 0.0623(16) 0.0628(16) 0.0629(18) -0.0047(12) 0.0140(14) -0.0025(12)
    C2 0.0529(14) 0.0727(17) 0.080(2) -0.0037(13) 0.0091(14) -0.0040(15)
    C3 0.0572(16) 0.0753(19) 0.072(2) 0.0098(13) -0.0029(14) -0.0090(14)
    C4 0.0740(18) 0.089(2) 0.0562(18) 0.0045(16) 0.0088(14) -0.0033(15)
    C5 0.0629(15) 0.0783(19) 0.0640(18) -0.0043(14) 0.0181(13) -0.0072(14)
    C6 0.0522(13) 0.0503(13) 0.0597(16) 0.0044(10) 0.0109(11) -0.0074(11)
    C7 0.0539(13) 0.0514(13) 0.0659(17) 0.0030(11) 0.0050(12) -0.0156(11)
    C8 0.0551(14) 0.082(2) 0.085(2) 0.0037(14) 0.0181(14) -0.0301(16)
    C9 0.091(2) 0.118(2) 0.079(2) -0.016(2) 0.0288(18) -0.021(2)
    C10A 0.108(5) 0.131(6) 0.089(5) -0.011(5) 0.051(4) 0.013(5)
    C10B 0.107(3) 0.107(4) 0.107(4) 0.000(3) 0.022(3) 0.000(3)
    C11A 0.136(4) 0.150(5) 0.133(4) -0.034(4) 0.072(3) -0.023(3)
    C11B 0.136(4) 0.150(5) 0.133(4) -0.034(4) 0.072(3) -0.023(3)
    C12 0.0718(17) 0.0527(15) 0.080(2) 0.0071(12) 0.0058(15) -0.0059(13)
    C13 0.088(2) 0.0681(18) 0.083(2) -0.0052(16) 0.0189(18) -0.0014(15)
    C14 0.180(4) 0.087(2) 0.124(3) 0.009(3) 0.057(3) 0.023(2)
    C15 0.257(8) 0.173(6) 0.199(6) -0.004(6) 0.115(6) 0.052(5)
    C16 0.0512(13) 0.0635(15) 0.0697(18) 0.0009(11) 0.0051(12) -0.0117(12)
    C17 0.0754(18) 0.0747(18) 0.085(2) -0.0020(15) 0.0072(15) -0.0266(15)
    C18A 0.082(4) 0.091(5) 0.106(6) -0.013(5) -0.006(5) -0.035(4)
    C18B 0.089(3) 0.110(4) 0.108(4) -0.007(3) -0.013(2) -0.025(3)
    C19A 0.082(2) 0.115(4) 0.146(5) 0.003(3) -0.010(2) -0.008(3)
    C19B 0.082(2) 0.115(4) 0.146(5) 0.003(3) -0.010(2) -0.008(3)
    C20 0.0459(11) 0.0502(12) 0.0502(14) 0.0061(9) 0.0079(10) -0.0018(10)
    C21 0.0557(13) 0.0608(14) 0.0530(15) 0.0054(11) 0.0096(11) -0.0075(11)
    C22 0.0514(13) 0.0541(14) 0.0691(18) 0.0071(11) 0.0045(12) -0.0155(11)
    C23 0.0674(17) 0.0699(18) 0.083(2) 0.0005(14) -0.0009(15) -0.0261(15)
    C24 0.0656(18) 0.071(2) 0.117(3) -0.0029(15) 0.0002(19) -0.0342(19)
    C25 0.0600(17) 0.0616(18) 0.140(3) -0.0112(14) 0.015(2) -0.022(2)
    C26 0.0644(16) 0.0560(16) 0.109(2) -0.0063(13) 0.0266(17) -0.0067(15)
    C27 0.0514(13) 0.0462(12) 0.0762(18) 0.0008(10) 0.0137(12) -0.0077(11)
    C28 0.0576(13) 0.0478(12) 0.0586(15) 0.0018(10) 0.0144(11) -0.0004(10)
    C29 0.0512(12) 0.0498(12) 0.0483(14) 0.0005(10) 0.0057(10) -0.0033(10)
_geom_special_details
;
All e.s.d.'s (except the e.s.d. in the dihedral angle between two l.s. planes)
are estimated using the full covariance matrix. The cell e.s.d.'s are taken
into account individually in the estimation of e.s.d.'s in distances, angles
and torsion angles; correlations between e.s.d.'s in cell parameters are only
used when they are defined by crystal symmetry. An approximate (isotropic)
treatment of cell e.s.d.'s is used for estimating e.s.d.'s involving l.s.
planes.
;
loop_
    _geom_bond_atom_site_label_1
    _geom_bond_atom_site_label_2
    _geom_bond_site_symmetry_1
    _geom_bond_site_symmetry_2
    _geom_bond_distance
    _geom_bond_publ_flag
    S1 O1 . . 1.4409(17) ?
    S1 O2 . . 1.4552(19) ?
    S1 O3 . . 1.446(2) ?
    S1 C20 . . 1.775(2) ?
    O4 C28 . . 1.362(3) ?
    N1 C7 . . 1.535(3) ?
    N1 C8 . . 1.529(4) ?
    N1 C12 . . 1.508(3) ?
    N1 C16 . . 1.524(3) ?
    C1 C2 . . 1.382(4) ?
    C1 C6 . . 1.383(4) ?
    C2 C3 . . 1.376(5) ?
    C3 C4 . . 1.367(4) ?
    C4 C5 . . 1.393(4) ?
    C5 C6 . . 1.387(4) ?
    C6 C7 . . 1.518(3) ?
    C8 C9 . . 1.517(4) ?
    C9 C10A . . 1.523(5) ?
    C9 C10B . . 1.524(5) ?
    C10A C11A . . 1.475(13) ?
    C10B C11B . . 1.475(8) ?
    C12 C13 . . 1.508(5) ?
    C13 C14 . . 1.523(4) ?
    C14 C15 . . 1.474(8) ?
    C16 C17 . . 1.518(4) ?
    C17 C18A . . 1.524(5) ?
    C17 C18B . . 1.524(5) ?
    C18A C19A . . 1.475(13) ?
    C18B C19B . . 1.475(8) ?
    C20 C21 . . 1.367(3) ?
    C20 C29 . . 1.411(3) ?
    C21 C22 . . 1.412(3) ?
    C22 C23 . . 1.423(4) ?
    C22 C27 . . 1.413(4) ?
    C23 C24 . . 1.349(5) ?
    C24 C25 . . 1.383(6) ?
    C25 C26 . . 1.378(5) ?
    C26 C27 . . 1.411(4) ?
    C27 C28 . . 1.424(3) ?
    C28 C29 . . 1.364(3) ?
    O4 H4O . . 0.820 ?
    C1 H1 . . 0.930 ?
    C2 H2 . . 0.930 ?
    C3 H3 . . 0.930 ?
    C4 H4 . . 0.930 ?
    C5 H5 . . 0.930 ?
    C7 H7A . . 0.968 ?
    C7 H7B . . 0.955 ?
    C8 H8A . . 0.970 ?
    C8 H8B . . 0.970 ?
    C9 H9A . . 0.970 ?
    C9 H9B . . 0.970 ?
    C10A H10A . . 0.970 ?
    C10A H10B . . 0.970 ?
    C10B H10C . . 0.970 ?
    C10B H10D . . 0.970 ?
    C11A H11A . . 0.960 ?
    C11A H11B . . 0.960 ?
    C11A H11C . . 0.960 ?
    C11B H11D . . 0.960 ?
    C11B H11E . . 0.960 ?
    C11B H11F . . 0.960 ?
    C12 H12A . . 0.970 ?
    C12 H12B . . 0.970 ?
    C13 H13A . . 0.970 ?
    C13 H13B . . 0.970 ?
    C14 H14A . . 0.970 ?
    C14 H14B . . 0.970 ?
    C15 H15A . . 0.960 ?
    C15 H15B . . 0.960 ?
    C15 H15C . . 0.960 ?
    C16 H16A . . 0.970 ?
    C16 H16B . . 0.970 ?
    C17 H17A . . 0.970 ?
    C17 H17B . . 0.970 ?
    C18A H18A . . 0.970 ?
    C18A H18B . . 0.970 ?
    C18B H18C . . 0.970 ?
    C18B H18D . . 0.970 ?
    C19A H19A . . 0.960 ?
    C19A H19B . . 0.960 ?
    C19A H19C . . 0.960 ?
    C19B H19D . . 0.960 ?
    C19B H19E . . 0.960 ?
    C19B H19F . . 0.960 ?
    C21 H21 . . 0.930 ?
    C23 H23 . . 0.930 ?
    C24 H24 . . 0.930 ?
    C25 H25 . . 0.930 ?
    C26 H26 . . 0.930 ?
    C29 H29 . . 0.930 ?
loop_
    _geom_contact_atom_site_label_1
    _geom_contact_atom_site_label_2
    _geom_contact_distance
    _geom_contact_site_symmetry_1
    _geom_contact_site_symmetry_2
    _geom_contact_publ_flag
    O2 O4 2.706(2) . 3_756 ?
    O4 O2 2.706(2) . 3_756 ?
    S1 H4O 2.984 . 3_756 ?
    O1 H3 2.710 . 3_656 ?
    O1 H4 2.910 . 3_656 ?
    O1 H5 2.728 . . ?
    O1 H7A 2.681 . . ?
    O1 H13A 2.532 . . ?
    O2 H2 2.889 . 1_655 ?
    O2 H4O 1.900 . 3_756 ?
    O2 H8A 2.501 . 2_646 ?
    O2 H10C 2.826 . 2_646 ?
    O2 H29 2.945 . 3_756 ?
    O2 H17C 2.882 . 2_646 ?
    O3 H7A 2.590 . . ?
    O3 H12B 2.720 . 2_646 ?
    O3 H16B 2.615 . . ?
    O3 H24 2.742 . 2_746 ?
    O4 H9A 2.676 . 4_554 ?
    O4 H11C 2.542 . 4_554 ?
    O4 H11F 2.848 . 4_554 ?
    O4 H17A 2.757 . 4_554 ?
    O4 H9C 2.829 . 4_554 ?
    O4 H17C 2.887 . 4_554 ?
    N1 H9C 2.871 . . ?
    N1 H9D 2.779 . . ?
    N1 H17C 2.702 . . ?
    N1 H17D 2.852 . . ?
    C5 H18B 2.985 . 2_646 ?
    C7 H9D 2.826 . . ?
    C8 H9C 2.073 . . ?
    C8 H9D 2.073 . . ?
    C8 H17C 2.706 . . ?
    C9 H9C 0.970 . . ?
    C9 H9D 0.970 . . ?
    C10B H9C 2.079 . . ?
    C10B H9D 2.079 . . ?
    C11B H15B 2.991 . 4_455 ?
    C11B H9C 2.585 . . ?
    C11B H9D 2.728 . . ?
    C12 H17D 2.816 . . ?
    C15 H11E 2.822 . 4_554 ?
    C16 H9C 2.792 . . ?
    C16 H17C 2.056 . . ?
    C16 H17D 2.056 . . ?
    C17 H17C 0.970 . . ?
    C17 H17D 0.970 . . ?
    C18B H17C 2.061 . . ?
    C18B H17D 2.061 . . ?
    C19B H17D 2.703 . . ?
    C23 H8B 2.958 . 1_655 ?
    C24 H10A 2.897 . 2_656 ?
    C25 H10A 2.973 . 2_656 ?
    C25 H12A 2.956 . 1_655 ?
    C26 H11D 2.991 . 2_656 ?
    C28 H11C 2.985 . 4_554 ?
loop_
    _geom_angle_atom_site_label_1
    _geom_angle_atom_site_label_2
    _geom_angle_atom_site_label_3
    _geom_angle_site_symmetry_1
    _geom_angle_site_symmetry_2
    _geom_angle_site_symmetry_3
    _geom_angle
    _geom_angle_publ_flag
    O1 S1 O2 . . . 112.35(11) ?
    O1 S1 O3 . . . 113.60(12) ?
    O1 S1 C20 . . . 106.88(11) ?
    O2 S1 O3 . . . 112.45(11) ?
    O2 S1 C20 . . . 103.85(11) ?
    O3 S1 C20 . . . 106.89(11) ?
    C7 N1 C8 . . . 111.1(2) ?
    C7 N1 C12 . . . 111.2(2) ?
    C7 N1 C16 . . . 105.12(18) ?
    C8 N1 C12 . . . 106.2(2) ?
    C8 N1 C16 . . . 111.5(2) ?
    C12 N1 C16 . . . 111.7(2) ?
    C2 C1 C6 . . . 120.8(3) ?
    C1 C2 C3 . . . 120.0(3) ?
    C2 C3 C4 . . . 119.8(2) ?
    C3 C4 C5 . . . 120.6(3) ?
    C4 C5 C6 . . . 119.8(2) ?
    C1 C6 C5 . . . 118.9(2) ?
    C1 C6 C7 . . . 121.0(2) ?
    C5 C6 C7 . . . 119.9(2) ?
    N1 C7 C6 . . . 115.6(2) ?
    N1 C8 C9 . . . 116.6(2) ?
    C8 C9 C10A . . . 123.6(2) ?
    C8 C9 C10B . . . 103.8(2) ?
    C9 C10B C11B . . . 108.8(4) ?
    N1 C12 C13 . . . 115.9(2) ?
    C12 C13 C14 . . . 108.7(2) ?
    C13 C14 C15 . . . 112.9(3) ?
    N1 C16 C17 . . . 115.6(2) ?
    C16 C17 C18A . . . 111.2(3) ?
    C16 C17 C18B . . . 110.7(3) ?
    C17 C18A C19A . . . 113.8(6) ?
    C17 C18B C19B . . . 113.3(4) ?
    S1 C20 C21 . . . 121.0(2) ?
    S1 C20 C29 . . . 118.05(17) ?
    C21 C20 C29 . . . 120.9(2) ?
    C20 C21 C22 . . . 119.9(2) ?
    C21 C22 C23 . . . 122.0(2) ?
    C21 C22 C27 . . . 120.1(2) ?
    C23 C22 C27 . . . 117.9(2) ?
    C22 C23 C24 . . . 121.6(3) ?
    C23 C24 C25 . . . 120.2(3) ?
    C24 C25 C26 . . . 121.0(3) ?
    C25 C26 C27 . . . 119.8(3) ?
    C22 C27 C26 . . . 119.4(2) ?
    C22 C27 C28 . . . 118.3(2) ?
    C26 C27 C28 . . . 122.2(2) ?
    O4 C28 C27 . . . 116.0(2) ?
    O4 C28 C29 . . . 123.2(2) ?
    C27 C28 C29 . . . 120.8(2) ?
    C20 C29 C28 . . . 120.0(2) ?
    C28 O4 H4O . . . 109.5 ?
    C2 C1 H1 . . . 119.6 ?
    C6 C1 H1 . . . 119.6 ?
    C1 C2 H2 . . . 120.0 ?
    C3 C2 H2 . . . 120.0 ?
    C2 C3 H3 . . . 120.1 ?
    C4 C3 H3 . . . 120.1 ?
    C3 C4 H4 . . . 119.7 ?
    C5 C4 H4 . . . 119.7 ?
    C4 C5 H5 . . . 120.1 ?
    C6 C5 H5 . . . 120.1 ?
    N1 C7 H7A . . . 108.0 ?
    N1 C7 H7B . . . 108.6 ?
    C6 C7 H7A . . . 107.5 ?
    C6 C7 H7B . . . 108.3 ?
    H7A C7 H7B . . . 108.6 ?
    N1 C8 H8A . . . 108.1 ?
    N1 C8 H8B . . . 108.1 ?
    C9 C8 H8A . . . 108.1 ?
    C9 C8 H8B . . . 108.1 ?
    H8A C8 H8B . . . 107.3 ?
    C8 C9 H9A . . . 106.4 ?
    C8 C9 H9B . . . 106.4 ?
    C8 C9 H9C . . . 111.0 ?
    C8 C9 H9D . . . 111.0 ?
    C10A C9 H9A . . . 106.4 ?
    C10A C9 H9B . . . 106.4 ?
    C10B C9 H9C . . . 111.0 ?
    C10B C9 H9D . . . 111.0 ?
    H9A C9 H9B . . . 106.5 ?
    H9C C9 H9D . . . 109.0 ?
    C9 C10A H10A . . . 109.4 ?
    C9 C10A H10B . . . 109.4 ?
    C11A C10A H10A . . . 109.4 ?
    C11A C10A H10B . . . 109.4 ?
    H10A C10A H10B . . . 108.0 ?
    C9 C10B H10C . . . 109.9 ?
    C9 C10B H10D . . . 109.9 ?
    C11B C10B H10C . . . 109.9 ?
    C11B C10B H10D . . . 109.9 ?
    H10C C10B H10D . . . 108.3 ?
    C10A C11A H11A . . . 109.5 ?
    C10A C11A H11B . . . 109.5 ?
    C10A C11A H11C . . . 109.5 ?
    H11A C11A H11B . . . 109.5 ?
    H11A C11A H11C . . . 109.5 ?
    H11B C11A H11C . . . 109.5 ?
    C10B C11B H11D . . . 109.5 ?
    C10B C11B H11E . . . 109.5 ?
    C10B C11B H11F . . . 109.5 ?
    H11D C11B H11E . . . 109.5 ?
    H11D C11B H11F . . . 109.5 ?
    H11E C11B H11F . . . 109.5 ?
    N1 C12 H12A . . . 108.3 ?
    N1 C12 H12B . . . 108.3 ?
    C13 C12 H12A . . . 108.3 ?
    C13 C12 H12B . . . 108.3 ?
    H12A C12 H12B . . . 107.4 ?
    C12 C13 H13A . . . 109.9 ?
    C12 C13 H13B . . . 109.9 ?
    C14 C13 H13A . . . 109.9 ?
    C14 C13 H13B . . . 109.9 ?
    H13A C13 H13B . . . 108.3 ?
    C13 C14 H14A . . . 109.0 ?
    C13 C14 H14B . . . 109.0 ?
    C15 C14 H14A . . . 109.0 ?
    C15 C14 H14B . . . 109.0 ?
    H14A C14 H14B . . . 107.8 ?
    C14 C15 H15A . . . 109.5 ?
    C14 C15 H15B . . . 109.5 ?
    C14 C15 H15C . . . 109.5 ?
    H15A C15 H15B . . . 109.5 ?
    H15A C15 H15C . . . 109.5 ?
    H15B C15 H15C . . . 109.5 ?
    N1 C16 H16A . . . 108.4 ?
    N1 C16 H16B . . . 108.4 ?
    C17 C16 H16A . . . 108.4 ?
    C17 C16 H16B . . . 108.4 ?
    H16A C16 H16B . . . 107.4 ?
    C16 C17 H17A . . . 109.4 ?
    C16 C17 H17B . . . 109.4 ?
    C16 C17 H17C . . . 109.5 ?
    C16 C17 H17D . . . 109.5 ?
    C18A C17 H17A . . . 109.4 ?
    C18A C17 H17B . . . 109.4 ?
    C18B C17 H17C . . . 109.5 ?
    C18B C17 H17D . . . 109.5 ?
    H17A C17 H17B . . . 108.0 ?
    H17C C17 H17D . . . 108.1 ?
    C17 C18A H18A . . . 108.8 ?
    C17 C18A H18B . . . 108.8 ?
    C19A C18A H18A . . . 108.8 ?
    C19A C18A H18B . . . 108.8 ?
    H18A C18A H18B . . . 107.7 ?
    C17 C18B H18C . . . 108.9 ?
    C17 C18B H18D . . . 108.9 ?
    C19B C18B H18C . . . 108.9 ?
    C19B C18B H18D . . . 108.9 ?
    H18C C18B H18D . . . 107.7 ?
    C18A C19A H19A . . . 109.5 ?
    C18A C19A H19B . . . 109.5 ?
    C18A C19A H19C . . . 109.5 ?
    H19A C19A H19B . . . 109.5 ?
    H19A C19A H19C . . . 109.5 ?
    H19B C19A H19C . . . 109.5 ?
    C18B C19B H19D . . . 109.5 ?
    C18B C19B H19E . . . 109.5 ?
    C18B C19B H19F . . . 109.5 ?
    H19D C19B H19E . . . 109.5 ?
    H19D C19B H19F . . . 109.5 ?
    H19E C19B H19F . . . 109.5 ?
    C20 C21 H21 . . . 120.1 ?
    C22 C21 H21 . . . 120.1 ?
    C22 C23 H23 . . . 119.2 ?
    C24 C23 H23 . . . 119.2 ?
    C23 C24 H24 . . . 119.9 ?
    C25 C24 H24 . . . 119.9 ?
    C24 C25 H25 . . . 119.5 ?
    C26 C25 H25 . . . 119.5 ?
    C25 C26 H26 . . . 120.1 ?
    C27 C26 H26 . . . 120.1 ?
    C20 C29 H29 . . . 120.0 ?
    C28 C29 H29 . . . 120.0 ?
loop_
    _geom_torsion_atom_site_label_1
    _geom_torsion_atom_site_label_2
    _geom_torsion_atom_site_label_3
    _geom_torsion_atom_site_label_4
    _geom_torsion_site_symmetry_1
    _geom_torsion_site_symmetry_2
    _geom_torsion_site_symmetry_3
    _geom_torsion_site_symmetry_4
    _geom_torsion
    _geom_torsion_publ_flag
    O1 S1 C20 C21 . . . . 127.8(2) ?
    O1 S1 C20 C29 . . . . -55.8(2) ?
    O2 S1 C20 C21 . . . . -113.2(2) ?
    O2 S1 C20 C29 . . . . 63.2(2) ?
    O3 S1 C20 C21 . . . . 5.9(2) ?
    O3 S1 C20 C29 . . . . -177.75(19) ?
    C7 N1 C8 C9 . . . . 65.3(2) ?
    C8 N1 C7 C6 . . . . 60.0(3) ?
    C7 N1 C12 C13 . . . . -65.4(2) ?
    C12 N1 C7 C6 . . . . -58.1(3) ?
    C7 N1 C16 C17 . . . . 177.8(2) ?
    C16 N1 C7 C6 . . . . -179.2(2) ?
    C8 N1 C12 C13 . . . . 173.6(2) ?
    C12 N1 C8 C9 . . . . -173.6(2) ?
    C8 N1 C16 C17 . . . . -61.7(3) ?
    C16 N1 C8 C9 . . . . -51.6(3) ?
    C12 N1 C16 C17 . . . . 57.0(3) ?
    C16 N1 C12 C13 . . . . 51.8(3) ?
    C2 C1 C6 C5 . . . . -0.2(3) ?
    C2 C1 C6 C7 . . . . -174.4(2) ?
    C6 C1 C2 C3 . . . . 0.2(4) ?
    C1 C2 C3 C4 . . . . -0.5(4) ?
    C2 C3 C4 C5 . . . . 0.8(5) ?
    C3 C4 C5 C6 . . . . -0.7(5) ?
    C4 C5 C6 C1 . . . . 0.4(4) ?
    C4 C5 C6 C7 . . . . 174.7(2) ?
    C1 C6 C7 N1 . . . . -90.5(3) ?
    C5 C6 C7 N1 . . . . 95.4(3) ?
    N1 C8 C9 C10A . . . . -155.4(3) ?
    N1 C8 C9 C10B . . . . -173.1(2) ?
    C8 C9 C10A C11A . . . . -62.4(8) ?
    C8 C9 C10B C11B . . . . -170.1(4) ?
    N1 C12 C13 C14 . . . . 171.0(2) ?
    C12 C13 C14 C15 . . . . -174.9(3) ?
    N1 C16 C17 C18A . . . . -171.1(3) ?
    N1 C16 C17 C18B . . . . 168.8(3) ?
    C16 C17 C18B C19B . . . . 61.8(6) ?
    S1 C20 C21 C22 . . . . 176.06(19) ?
    S1 C20 C29 C28 . . . . -173.89(19) ?
    C21 C20 C29 C28 . . . . 2.5(3) ?
    C29 C20 C21 C22 . . . . -0.2(3) ?
    C20 C21 C22 C23 . . . . 179.96(18) ?
    C20 C21 C22 C27 . . . . -1.9(3) ?
    C21 C22 C23 C24 . . . . 178.3(2) ?
    C21 C22 C27 C26 . . . . -177.4(2) ?
    C21 C22 C27 C28 . . . . 1.8(3) ?
    C23 C22 C27 C26 . . . . 0.8(3) ?
    C23 C22 C27 C28 . . . . 180.0(2) ?
    C27 C22 C23 C24 . . . . 0.1(3) ?
    C22 C23 C24 C25 . . . . -0.8(5) ?
    C23 C24 C25 C26 . . . . 0.6(5) ?
    C24 C25 C26 C27 . . . . 0.3(4) ?
    C25 C26 C27 C22 . . . . -1.0(4) ?
    C25 C26 C27 C28 . . . . 179.8(2) ?
    C22 C27 C28 O4 . . . . -179.2(2) ?
    C22 C27 C28 C29 . . . . 0.5(3) ?
    C26 C27 C28 O4 . . . . -0.1(2) ?
    C26 C27 C28 C29 . . . . 179.6(2) ?
    O4 C28 C29 C20 . . . . 177.1(2) ?
    C27 C28 C29 C20 . . . . -2.6(3) ?
loop_
    _geom_hbond_atom_site_label_D
    _geom_hbond_atom_site_label_H
    _geom_hbond_atom_site_label_A
    _geom_hbond_site_symmetry_D
    _geom_hbond_site_symmetry_H
    _geom_hbond_site_symmetry_A
    _geom_hbond_distance_DH
    _geom_hbond_distance_HA
    _geom_hbond_distance_DA
    _geom_hbond_angle_DHA
    _geom_hbond_publ_flag
    O4 H4O O2 . . 3_756 0.82 1.90 2.706(2) 167 yes
