# Supplementary material for: Benzyl­tributyl­ammonium 4-hydroxy­naphthalene-2-sulfonate
Source: Acta Crystallogr Sect E Struct Rep Online. 2009 Jan 17;65(Pt 2):o320. doi: 10.1107/S1600536809000178 (PMC2968190; doi:10.1107/S1600536809000178)
Supplement: Supplementary file 2 [file e-65-0o320-Isup2.hkl]

# 
# h,k,l, Fc-squared, Fo-squared, sigma(Fo-squared) and status flag 
# 
data_I
_shelx_title '  YNU1Jikuro03' 
_shelx_refln_list_code          4 
_shelx_F_calc_maximum      227.65 
_exptl_crystal_F_000      1080.00 
_reflns_d_resolution_high  0.8301 
 
loop_ 
 _symmetry_equiv_pos_as_xyz 
 'x, y, z' 
 '-x+1/2, y+1/2, -z+1/2' 
 '-x, -y, -z' 
 'x-1/2, -y-1/2, z-1/2' 
 
_cell_length_a    11.2676 
_cell_length_b    12.4528 
_cell_length_c    20.5495 
_cell_angle_alpha  90.000 
_cell_angle_beta  101.628 
_cell_angle_gamma  90.000 
 
_shelx_F_squared_multiplier     1.000 
 
loop_ 
 _refln_index_h 
 _refln_index_k 
 _refln_index_l 
 _refln_F_squared_calc 
 _refln_F_squared_meas 
 _refln_F_squared_sigma 
 _refln_observed_status 
   2   0   0      315.52      359.97      3.27 o 
   4   0   0        6.50       10.39      0.60 o 
   6   0   0      425.00      353.07      4.66 o 
   8   0   0        0.63        3.14      1.38 o 
  10   0   0      693.19      687.59     23.38 o 
  12   0   0       69.81       57.37     11.86 o 
   1   1   0      270.21      279.37      1.61 o 
   2   1   0     7879.28     6462.95     78.48 o 
   3   1   0       26.66       16.38      0.48 o 
   4   1   0      391.90      376.05      1.94 o 
   5   1   0        2.55        1.95      0.54 o 
   6   1   0       55.69       43.51      0.94 o 
   7   1   0     1042.74     1068.70     11.35 o 
   8   1   0      676.68      763.16     13.20 o 
   9   1   0      301.44      319.82      7.48 o 
  10   1   0      275.98      253.64      6.95 o 
  11   1   0       59.19       72.91      4.65 o 
  12   1   0       30.56       25.95      3.50 o 
  13   1   0       64.83       76.16      2.57 o 
   0   2   0       28.07       10.41      0.45 o 
   1   2   0     1406.99     1509.64      7.83 o 
   2   2   0    11788.05     8025.19     96.47 o 
   3   2   0     5368.25     4932.52     47.74 o 
   4   2   0       31.08       36.14      0.96 o 
   5   2   0      126.32      130.31      2.36 o 
   6   2   0      730.48      752.37      6.59 o 
   7   2   0        7.61       10.30      1.23 o 
   8   2   0      507.51      548.97      9.46 o 
   9   2   0        4.20        1.58      1.48 o 
  10   2   0      727.37      709.15     13.32 o 
  11   2   0       34.84       37.35      4.58 o 
  12   2   0       92.94       96.71      4.11 o 
  13   2   0        7.98        7.00      1.52 o 
   1   3   0     1678.91     2070.55     13.24 o 
   2   3   0     6334.47     5035.57     50.28 o 
   3   3   0       81.16      131.41      1.45 o 
   4   3   0     2982.25     2991.24     25.51 o 
   5   3   0     1385.00     1462.41     10.73 o 
   6   3   0      619.54      595.19      5.43 o 
   7   3   0      649.25      722.57      8.93 o 
   8   3   0       67.67       55.14      2.37 o 
   9   3   0      188.41      190.59      6.05 o 
  10   3   0      146.91      168.25      5.34 o 
  11   3   0       16.49       13.82      1.94 o 
  12   3   0       14.23       11.36      1.61 o 
  13   3   0       21.03       11.68      2.12 o 
   0   4   0     8737.10     7140.84    126.58 o 
   1   4   0     1776.48     2015.24     13.42 o 
   2   4   0      702.84      845.89      6.35 o 
   3   4   0      661.58      782.21      6.73 o 
   4   4   0     3457.07     3464.98     33.37 o 
   5   4   0      907.42      929.42      8.28 o 
   6   4   0     1379.95     1326.49     12.91 o 
   7   4   0        6.08        4.96      0.91 o 
   8   4   0      426.53      459.55      9.83 o 
   9   4   0      251.26      244.09      8.16 o 
  10   4   0      556.63      588.09     13.91 o 
  11   4   0       11.11       18.08      2.02 o 
  12   4   0       35.78       22.62      1.76 o 
   1   5   0      421.72      268.33      1.63 o 
   2   5   0       61.41       71.19      0.74 o 
   3   5   0      136.27      145.41      1.74 o 
   4   5   0     1638.53     1969.37     16.57 o 
   5   5   0     4078.59     3840.11     42.45 o 
   6   5   0        5.08        5.99      0.91 o 
   7   5   0      573.49      570.61     11.58 o 
   8   5   0       24.02       16.07      3.82 o 
   9   5   0        0.48        0.98      1.39 o 
  10   5   0       16.00       22.16      2.28 o 
  11   5   0       41.42       48.27      2.75 o 
  12   5   0        1.56        0.66      0.88 o 
   0   6   0     1765.81     1702.73     16.82 o 
   1   6   0       31.63       57.96      0.75 o 
   2   6   0       79.43       68.79      0.94 o 
   3   6   0       42.17       43.42      1.03 o 
   4   6   0      183.93      216.53      2.66 o 
   5   6   0      958.91      974.63     10.61 o 
   6   6   0     2735.06     2780.09     57.76 o 
   7   6   0      122.49      110.88      5.66 o 
   8   6   0      107.35      100.08      4.28 o 
   9   6   0       26.33       35.71      2.74 o 
  10   6   0       30.36       44.88      3.20 o 
  11   6   0       50.75       48.59      5.86 o 
  12   6   0       33.50       23.38      1.88 o 
   1   7   0      588.33      502.32      5.04 o 
   2   7   0        0.09        1.09      0.37 o 
   3   7   0       75.86      125.32      1.87 o 
   4   7   0       39.92       53.37      1.81 o 
   5   7   0       31.65       28.11      1.78 o 
   6   7   0      194.97      184.07     12.53 o 
   7   7   0      762.45      784.82     16.87 o 
   8   7   0       16.07       18.48      2.20 o 
   9   7   0       10.07       14.77      2.35 o 
  10   7   0        4.45        9.06      1.62 o 
  11   7   0       62.11       65.87      4.22 o 
   0   8   0     2873.79     2643.60     41.15 o 
   1   8   0     1310.82     1297.56     12.90 o 
   2   8   0        2.65        3.63      0.61 o 
   3   8   0        2.14        4.64      0.73 o 
   4   8   0      203.42      209.72      4.58 o 
   5   8   0       31.92       29.58      2.03 o 
   6   8   0       77.41       82.14      5.96 o 
   7   8   0        2.92        2.04      1.40 o 
   8   8   0      444.28      425.27     13.02 o 
   9   8   0       45.83       45.68      2.81 o 
  10   8   0       41.85       34.97      4.69 o 
  11   8   0       40.67       30.75      2.34 o 
   1   9   0     2296.95     2217.49     44.59 o 
   2   9   0       12.79       13.43      1.49 o 
   3   9   0       17.11       20.82      1.79 o 
   4   9   0      141.62      128.36      3.43 o 
   5   9   0      137.94      157.03      4.50 o 
   6   9   0       10.77       10.32      1.89 o 
   7   9   0      147.52      141.16      5.84 o 
   8   9   0       30.93       30.36      2.69 o 
   9   9   0        0.32       -1.17      1.41 o 
  10   9   0        0.79        0.52      0.90 o 
   0  10   0       23.85       23.61      4.32 o 
   1  10   0        0.06        2.74      1.43 o 
   2  10   0      499.96      496.66     12.72 o 
   3  10   0        3.98        4.02      1.39 o 
   4  10   0       12.61       24.71      1.93 o 
   5  10   0        0.08        1.82      1.44 o 
   6  10   0       99.29      107.35      7.74 o 
   7  10   0       17.46       23.32      3.61 o 
   8  10   0       43.19       43.74      3.60 o 
   9  10   0      243.84      232.43      8.28 o 
   1  11   0      305.98      301.61      8.78 o 
   2  11   0      175.30      167.75      6.00 o 
   3  11   0       45.94       38.41      2.92 o 
   4  11   0       13.31       17.84      2.17 o 
   5  11   0       43.80       36.91      2.59 o 
   6  11   0       50.97       58.84      6.88 o 
   7  11   0       37.53       46.35      8.37 o 
   8  11   0        1.11       -0.17      0.95 o 
   9  11   0        6.17        2.49      3.59 o 
   0  12   0      427.54      463.37     15.72 o 
   1  12   0      118.08      135.55      5.12 o 
   2  12   0        0.97        6.37      1.63 o 
   3  12   0        0.12        0.00      1.16 o 
   4  12   0       38.47       43.83      3.63 o 
   5  12   0        2.77        3.83      1.83 o 
   6  12   0      163.79      187.62     10.37 o 
   7  12   0        3.85        1.11      0.92 o 
   1  13   0       67.89       59.50      3.22 o 
   2  13   0        1.17       -0.31      1.28 o 
   3  13   0       12.75       10.84      2.61 o 
   4  13   0        2.75        2.20      1.36 o 
   5  13   0       37.53       23.14      6.93 o 
   6  13   0        1.72        1.02      1.23 o 
   0  14   0        9.11        7.83      2.08 o 
   1  14   0       11.88        7.81      1.79 o 
   2  14   0        8.69        5.63      1.45 o 
   3  14   0        1.77       -0.20      1.03 o 
   4  14   0       30.69       16.56      2.67 o 
 -13   0   1       11.54        7.55      1.33 o 
 -11   0   1        8.65        6.45      1.93 o 
  -9   0   1      321.35      339.56     11.05 o 
  -7   0   1      222.61      221.41      3.87 o 
  -5   0   1     4596.24     4132.68     63.55 o 
  -3   0   1     1314.82     1002.72      8.45 o 
  -1   0   1     2199.40     1168.81     12.96 o 
   1   0   1    19246.50     7935.26    193.26 o 
   3   0   1     4601.13     4504.76     73.81 o 
   5   0   1       41.48       56.47      1.32 o 
   7   0   1      358.98      377.29      6.17 o 
   9   0   1       47.38       54.99      4.01 o 
  11   0   1       32.54       26.21      2.84 o 
  13   0   1       23.75       17.92      4.06 o 
 -13   1   1        0.94        0.04      0.73 o 
 -12   1   1        5.83       10.08      1.51 o 
 -11   1   1       32.62       38.55      2.76 o 
 -10   1   1     1506.90     1549.73     28.80 o 
  -9   1   1      137.26      109.45      3.44 o 
  -8   1   1     1045.68      980.74     16.05 o 
  -7   1   1     1156.70     1308.15     13.55 o 
  -6   1   1      372.63      386.89      3.91 o 
  -5   1   1      168.93      186.39      2.20 o 
  -4   1   1      566.45      551.91      3.09 o 
  -3   1   1     1466.75     1185.08      6.45 o 
  -2   1   1       95.95      133.81      1.17 o 
  -1   1   1    11545.39     6083.07     83.77 o 
   0   1   1    14212.39     6271.77    120.01 o 
   1   1   1      687.33      612.05      2.95 o 
   2   1   1    14283.65     8160.21    109.01 o 
   3   1   1     2047.56     1950.02     12.58 o 
   4   1   1     1314.21     1485.37     11.99 o 
   5   1   1      148.74      234.02      2.28 o 
   6   1   1      125.37      161.91      2.09 o 
   7   1   1      188.15      193.81      2.72 o 
   8   1   1     1939.27     1980.05     33.27 o 
   9   1   1       24.40       29.96      2.29 o 
  10   1   1       10.48       12.26      1.91 o 
  11   1   1       97.56      105.65      3.64 o 
  12   1   1        7.90        7.96      1.69 o 
  13   1   1       34.64       23.27      4.11 o 
 -13   2   1        0.36        0.90      0.94 o 
 -12   2   1        3.40        6.77      1.34 o 
 -11   2   1      125.32      131.48      4.77 o 
 -10   2   1       38.07       41.00      3.31 o 
  -9   2   1      154.43      153.24      4.17 o 
  -8   2   1       86.03       92.29      2.77 o 
  -7   2   1     1258.84     1229.09     13.09 o 
  -6   2   1      372.60      365.09      3.36 o 
  -5   2   1      551.23      452.54      3.69 o 
  -4   2   1      413.66      380.96      2.28 o 
  -3   2   1       15.26       14.38      0.41 o 
  -2   2   1     1778.17     1810.60     10.96 o 
  -1   2   1      516.73      350.34      2.40 o 
   0   2   1     5354.77     4008.79     31.63 o 
   1   2   1      244.16       61.66      0.62 o 
   2   2   1    30686.65    14303.45    247.94 o 
   3   2   1     7155.50     6110.85     71.00 o 
   4   2   1       87.92      110.11      1.29 o 
   5   2   1       51.30       49.37      1.44 o 
   6   2   1       10.41        5.15      0.58 o 
   7   2   1     1013.78     1029.04     12.20 o 
   8   2   1      501.81      482.22      8.39 o 
   9   2   1      303.28      327.28      7.28 o 
  10   2   1       57.29       69.51      3.72 o 
  11   2   1       54.27       47.27      2.74 o 
  12   2   1        0.59        1.60      1.35 o 
  13   2   1      104.75      121.40      6.91 o 
 -13   3   1       15.64        9.33      2.81 o 
 -12   3   1        2.06        4.40      1.42 o 
 -11   3   1       47.28       48.64      5.84 o 
 -10   3   1      708.77      762.27     19.13 o 
  -9   3   1      200.36      206.36      5.64 o 
  -8   3   1        2.04        6.93      1.14 o 
  -7   3   1      418.96      393.91      5.08 o 
  -6   3   1     1012.91     1108.36     10.02 o 
  -5   3   1     1878.72     2211.71     17.41 o 
  -4   3   1      464.41      652.23      3.65 o 
  -3   3   1      143.80      158.42      1.20 o 
  -2   3   1    25995.54    14123.67    248.32 o 
  -1   3   1      127.83      151.65      1.03 o 
   0   3   1    26001.92    12566.72    195.93 o 
   1   3   1    17892.67    10945.56    169.70 o 
   2   3   1     3991.88     2947.53     22.94 o 
   3   3   1      289.04      455.82      3.79 o 
   4   3   1     2730.70     2749.75     23.55 o 
   5   3   1       44.10       44.35      0.97 o 
   6   3   1       42.76       33.69      1.07 o 
   7   3   1        4.28        4.26      0.86 o 
   8   3   1      883.26      847.40     15.66 o 
   9   3   1      315.31      316.17      8.37 o 
  10   3   1        3.42        5.06      1.64 o 
  11   3   1       17.34       17.26      2.53 o 
  12   3   1       97.14       95.90      3.78 o 
 -12   4   1        1.51        2.33      1.42 o 
 -11   4   1       91.00      107.17      5.94 o 
 -10   4   1       52.47       61.35      3.43 o 
  -9   4   1       46.41       42.85      2.94 o 
  -8   4   1       38.64       61.69      3.36 o 
  -7   4   1        0.20        1.27      0.93 o 
  -6   4   1      262.11      269.26      2.95 o 
  -5   4   1     1174.81     1153.11      8.93 o 
  -4   4   1      187.68      191.84      1.63 o 
  -3   4   1    12205.88     9843.44    142.71 o 
  -2   4   1       80.42       39.82      0.54 o 
  -1   4   1     3230.24     3261.38     25.93 o 
   0   4   1       99.45      144.02      0.82 o 
   1   4   1       40.00       67.00      0.88 o 
   2   4   1     2116.03     1993.83     13.96 o 
   3   4   1       95.44      107.47      1.03 o 
   4   4   1      184.72      211.29      1.73 o 
   5   4   1        0.65        2.41      0.60 o 
   6   4   1      121.81      155.17      2.24 o 
   7   4   1      365.74      348.96      6.16 o 
   8   4   1      199.53      208.74      6.77 o 
   9   4   1      797.41      871.07     19.69 o 
  10   4   1       49.53       42.10      3.61 o 
  11   4   1        1.74        2.59      1.49 o 
  12   4   1       10.92        7.41      1.26 o 
 -12   5   1        9.65        7.20      1.16 o 
 -11   5   1       26.89       28.01      2.23 o 
 -10   5   1      442.84      436.67     11.45 o 
  -9   5   1       92.94       98.00      4.75 o 
  -8   5   1       45.91       61.73      3.22 o 
  -7   5   1       73.40       62.73      3.00 o 
  -6   5   1      908.38      902.16      9.99 o 
  -5   5   1     1680.10     1675.78     14.23 o 
  -4   5   1     3498.93     3240.56     30.78 o 
  -3   5   1     3346.96     3375.67     30.00 o 
  -2   5   1     7701.02     6468.58     75.65 o 
  -1   5   1        8.10        5.45      0.40 o 
   0   5   1     4229.48     3465.41     29.46 o 
   1   5   1       99.92      111.35      1.23 o 
   2   5   1      935.67      813.31      6.06 o 
   3   5   1     1037.16     1044.47     10.00 o 
   4   5   1     2155.88     2123.93     18.01 o 
   5   5   1      106.45      127.86      1.95 o 
   6   5   1      170.82      170.59      5.42 o 
   7   5   1      185.02      203.21      6.46 o 
   8   5   1      898.37      976.94     20.98 o 
   9   5   1      159.54      165.16      5.85 o 
  10   5   1        8.20       18.84      2.64 o 
  11   5   1        0.01        1.05      1.39 o 
  12   5   1       25.68       14.24      1.49 o 
 -12   6   1       27.44       17.99      1.77 o 
 -11   6   1      215.53      214.13      8.37 o 
 -10   6   1        4.38        5.95      1.71 o 
  -9   6   1       24.91       35.21      3.11 o 
  -8   6   1        2.58        5.14      1.54 o 
  -7   6   1      303.91      311.24      8.36 o 
  -6   6   1     1016.62     1046.22     21.81 o 
  -5   6   1      423.81      454.69      5.87 o 
  -4   6   1       61.35       64.82      1.35 o 
  -3   6   1      208.34      215.14      2.49 o 
  -2   6   1      577.97      567.45      3.85 o 
  -1   6   1       49.13       56.78      0.67 o 
   0   6   1      223.52      253.39      2.33 o 
   1   6   1      283.23      326.43      2.43 o 
   2   6   1      290.67      265.49      2.99 o 
   3   6   1      333.54      345.03      4.03 o 
   4   6   1      276.57      273.66      3.52 o 
   5   6   1     1155.83     1219.14     22.92 o 
   6   6   1       48.80       61.39      2.82 o 
   7   6   1       50.12       67.49      3.38 o 
   8   6   1        0.56        2.60      1.60 o 
   9   6   1       48.68       56.02      3.34 o 
  10   6   1       19.76       18.66      2.85 o 
  11   6   1       17.56       16.82      4.20 o 
  12   6   1        0.06       -0.75      1.12 o 
 -11   7   1       21.83       12.49      1.72 o 
 -10   7   1      205.53      211.35      7.56 o 
  -9   7   1       20.15       20.95      2.18 o 
  -8   7   1        3.83        3.68      2.00 o 
  -7   7   1       34.14       44.63      2.74 o 
  -6   7   1      161.22      157.10      4.69 o 
  -5   7   1       63.16       58.87      3.35 o 
  -4   7   1      488.62      476.20      6.34 o 
  -3   7   1      168.29      129.84      1.67 o 
  -2   7   1      249.29      219.37      1.96 o 
  -1   7   1      528.65      532.34      3.44 o 
   0   7   1       12.60       11.80      0.83 o 
   1   7   1      510.88      635.22      5.28 o 
   2   7   1     1391.77     1258.81     11.67 o 
   3   7   1       96.26      109.25      1.69 o 
   4   7   1      247.30      248.72      3.50 o 
   5   7   1       14.06       23.38      1.88 o 
   6   7   1      283.23      317.71      8.60 o 
   7   7   1     1463.80     1561.23     36.00 o 
   8   7   1     1003.38     1069.67     23.33 o 
   9   7   1        1.94        0.06      1.23 o 
  10   7   1        6.79        9.71      2.18 o 
  11   7   1        8.10        9.83      1.40 o 
 -11   8   1       96.08      116.04      3.80 o 
 -10   8   1        0.63        1.67      1.19 o 
  -9   8   1       82.96       84.04      3.85 o 
  -8   8   1       74.06       86.49      4.13 o 
  -7   8   1      262.30      270.23      8.07 o 
  -6   8   1      106.81      121.36      5.06 o 
  -5   8   1      338.27      356.95      6.73 o 
  -4   8   1        8.26       10.89      1.16 o 
  -3   8   1       24.05       13.53      1.05 o 
  -2   8   1      515.64      467.89      4.99 o 
  -1   8   1      187.45      250.14      3.41 o 
   0   8   1     1550.78     1613.19     15.46 o 
   1   8   1      894.29      868.32      8.63 o 
   2   8   1      270.46      252.36      3.43 o 
   3   8   1      573.05      618.15      8.02 o 
   4   8   1       40.68       64.38      2.31 o 
   5   8   1      329.74      333.46      7.29 o 
   6   8   1       48.88       60.51      5.60 o 
   7   8   1      375.22      371.36     11.16 o 
   8   8   1        2.39        2.52      1.48 o 
   9   8   1      157.45      167.00      5.45 o 
  10   8   1        0.13        0.60      1.25 o 
  11   8   1        0.02        0.01      0.99 o 
 -10   9   1        7.13       10.88      1.55 o 
  -9   9   1       81.02       72.73      3.45 o 
  -8   9   1      147.56      161.23      5.97 o 
  -7   9   1       82.31       86.71      4.74 o 
  -6   9   1       18.68       27.32      2.45 o 
  -5   9   1       69.70       74.47      3.08 o 
  -4   9   1      545.26      530.25      9.23 o 
  -3   9   1        5.45        9.66      1.33 o 
  -2   9   1      642.32      627.29     11.52 o 
  -1   9   1      402.87      394.34      7.86 o 
   0   9   1      747.53      741.09     12.96 o 
   1   9   1        1.80        3.52      1.03 o 
   2   9   1     1001.37      969.89     14.06 o 
   3   9   1        2.35        6.75      1.34 o 
   4   9   1      313.62      297.73      6.24 o 
   5   9   1       15.83       17.57      1.83 o 
   6   9   1      256.18      260.74      8.31 o 
   7   9   1       62.47       61.28      4.93 o 
   8   9   1      193.47      201.93      6.68 o 
   9   9   1       23.13       15.21      2.62 o 
  10   9   1        4.97        2.68      1.45 o 
 -10  10   1        5.51        1.29      1.11 o 
  -9  10   1      300.11      302.21     13.35 o 
  -8  10   1       45.46       45.76      2.71 o 
  -7  10   1       65.36       57.55      4.35 o 
  -6  10   1        4.97        5.42      1.47 o 
  -5  10   1      246.27      241.38      5.98 o 
  -4  10   1       38.34       38.00      3.92 o 
  -3  10   1       36.70       44.86      2.64 o 
  -2  10   1      177.76      161.18      4.96 o 
  -1  10   1     1030.14      980.98     20.27 o 
   0  10   1       49.72       63.16      2.96 o 
   1  10   1      165.51      154.53      4.76 o 
   2  10   1      110.47      128.64      4.91 o 
   3  10   1      430.76      482.92      9.57 o 
   4  10   1       36.47       39.47      2.53 o 
   5  10   1        7.26        5.33      1.43 o 
   6  10   1       12.53       10.20      1.80 o 
   7  10   1       10.31        8.99      1.80 o 
   8  10   1       55.68       50.90      3.46 o 
   9  10   1       11.42       10.30      1.29 o 
  -9  11   1        1.06       -0.80      1.95 o 
  -8  11   1        0.04        1.18      1.10 o 
  -7  11   1        0.18       -1.45      1.47 o 
  -6  11   1       55.66       51.95      8.45 o 
  -5  11   1        0.26       -0.21      1.34 o 
  -4  11   1      194.20      180.37      5.75 o 
  -3  11   1       51.50       55.32      3.75 o 
  -2  11   1       61.89       67.69      4.05 o 
  -1  11   1      195.56      185.48      5.80 o 
   0  11   1       45.43       31.75      2.47 o 
   1  11   1       14.60       15.69      2.10 o 
   2  11   1      188.30      194.52      6.52 o 
   3  11   1       30.16       32.94      2.58 o 
   4  11   1       91.86       92.54      6.72 o 
   5  11   1       80.12       82.89      6.11 o 
   6  11   1       68.03       69.41      7.65 o 
   7  11   1        1.71        2.02      1.24 o 
   8  11   1       88.23      105.76      3.67 o 
  -8  12   1       17.00       13.23      2.95 o 
  -7  12   1        0.18       -0.31      2.22 o 
  -6  12   1       10.98        9.11      2.39 o 
  -5  12   1       97.92      118.44      5.83 o 
  -4  12   1       55.66       49.91      2.90 o 
  -3  12   1       15.15       20.28      2.29 o 
  -2  12   1        9.62        9.18      1.94 o 
  -1  12   1       18.47       26.92      2.63 o 
   0  12   1        1.94        2.41      1.45 o 
   1  12   1      232.75      243.02      7.67 o 
   2  12   1        5.66        7.92      2.13 o 
   3  12   1      154.67      140.61      5.45 o 
   4  12   1        5.70        3.31      1.83 o 
   5  12   1        3.87        1.61      1.40 o 
   6  12   1        3.59        2.76      1.41 o 
   7  12   1       16.05       10.70      2.32 o 
  -6  13   1       31.56       16.40      8.40 o 
  -5  13   1        6.11        3.28      1.26 o 
  -4  13   1      147.30      167.10      4.90 o 
  -3  13   1        2.50        3.29      1.38 o 
  -2  13   1       27.72       26.98      2.77 o 
  -1  13   1       12.83       14.24      2.39 o 
   0  13   1        0.80        1.91      1.49 o 
   1  13   1        1.97        2.84      1.51 o 
   2  13   1      161.39      170.51      5.55 o 
   3  13   1       38.50       34.14      2.89 o 
   4  13   1        0.83        2.52      1.33 o 
   5  13   1        1.15        1.22      1.16 o 
   6  13   1        5.09        3.67      1.55 o 
  -4  14   1        3.41        2.49      0.92 o 
  -3  14   1       20.94       19.72      1.69 o 
  -2  14   1        3.67        2.06      1.14 o 
  -1  14   1        1.04        1.17      1.24 o 
   0  14   1        2.67        3.06      1.27 o 
   1  14   1       62.11       65.89      9.93 o 
   2  14   1       22.26       11.53      2.20 o 
   3  14   1        0.81        0.38      1.00 o 
   4  14   1        8.97        3.71      1.15 o 
 -12   0   2       67.31       51.35      6.34 o 
 -10   0   2      283.64      280.41      9.25 o 
  -8   0   2       54.43       82.46      3.91 o 
  -6   0   2       49.54       70.30      1.69 o 
  -4   0   2      158.11      221.88      2.36 o 
  -2   0   2      133.23       29.70      0.35 o 
   0   0   2     8874.65     4873.38     88.55 o 
   2   0   2      402.65      403.62      5.01 o 
   4   0   2      411.59      552.99      5.74 o 
   6   0   2     1661.39     1702.56     24.09 o 
   8   0   2      413.83      366.64      9.58 o 
  10   0   2       60.92       69.51      6.90 o 
  12   0   2       20.47       17.53      2.56 o 
 -13   1   2       44.81       20.54      3.22 o 
 -12   1   2        1.22       -0.11      0.97 o 
 -11   1   2        7.42       12.97      1.61 o 
 -10   1   2       58.67       54.56      2.98 o 
  -9   1   2      688.63      747.20     12.68 o 
  -8   1   2       53.00       84.76      2.53 o 
  -7   1   2      718.28      767.03      7.83 o 
  -6   1   2      340.37      445.27      3.95 o 
  -5   1   2      164.81      181.22      1.41 o 
  -4   1   2      180.32      193.57      1.57 o 
  -3   1   2     2355.77     2538.63     17.53 o 
  -2   1   2     4253.26     3942.49     31.83 o 
  -1   1   2      101.87       91.42      0.58 o 
   0   1   2     3755.55     2981.22     25.75 o 
   1   1   2     1177.86     1530.17      9.64 o 
   2   1   2    11511.71     7301.72     94.19 o 
   3   1   2     4865.63     3300.95     29.61 o 
   4   1   2      758.36      809.62      5.75 o 
   5   1   2      455.99      431.22      3.48 o 
   6   1   2      185.07      204.67      2.93 o 
   7   1   2      169.64      221.02      3.56 o 
   8   1   2        4.27        3.60      1.19 o 
   9   1   2      138.98      132.02      4.15 o 
  10   1   2        7.55       13.31      1.81 o 
  11   1   2      298.53      314.06      8.16 o 
  12   1   2       38.62       22.94      2.82 o 
 -13   2   2        7.51        3.79      1.13 o 
 -12   2   2       68.00       49.85      4.78 o 
 -11   2   2        6.49       11.55      1.91 o 
 -10   2   2      277.34      266.00      6.57 o 
  -9   2   2      483.10      538.54      9.66 o 
  -8   2   2     1235.85     1209.83     18.88 o 
  -7   2   2      175.93      179.39      2.40 o 
  -6   2   2      423.98      389.69      3.68 o 
  -5   2   2       30.54       37.64      0.51 o 
  -4   2   2     3007.35     3550.53     31.57 o 
  -3   2   2     5257.07     5111.20     51.85 o 
  -2   2   2    51825.97    18758.30    383.31 o 
  -1   2   2      673.10      604.72      4.14 o 
   0   2   2      237.79       78.66      0.88 o 
   1   2   2    24966.19    12450.28    216.93 o 
   2   2   2    15869.78    10543.88    160.06 o 
   3   2   2      724.10      718.43      6.14 o 
   4   2   2     1476.66     1546.91     10.97 o 
   5   2   2       14.01       21.79      0.94 o 
   6   2   2     1181.36     1218.48     11.71 o 
   7   2   2      245.10      216.73      4.06 o 
   8   2   2     1305.98     1331.78     24.58 o 
   9   2   2      104.94      110.04      4.12 o 
  10   2   2      495.00      560.58     14.31 o 
  11   2   2       19.13       20.97      2.94 o 
  12   2   2        3.91        1.37      1.09 o 
 -13   3   2       15.04       10.94      3.08 o 
 -12   3   2       22.30       16.37      1.95 o 
 -11   3   2      170.68      190.32      5.55 o 
 -10   3   2       72.60       80.13      3.19 o 
  -9   3   2       83.48       94.91      3.17 o 
  -8   3   2        4.02        2.44      1.07 o 
  -7   3   2        7.43        6.29      1.00 o 
  -6   3   2       48.69       49.93      1.27 o 
  -5   3   2      328.10      405.94      2.61 o 
  -4   3   2       56.86       52.71      0.68 o 
  -3   3   2     4666.07     4214.25     38.30 o 
  -2   3   2     2542.41     2403.30     16.46 o 
  -1   3   2     6213.14     5050.73     49.27 o 
   0   3   2      390.17      421.29      3.35 o 
   1   3   2     1190.22     1238.82     10.73 o 
   2   3   2       25.37       19.98      0.36 o 
   3   3   2     4064.85     3605.73     32.70 o 
   4   3   2        9.20       13.01      0.54 o 
   5   3   2     1743.65     1793.18     16.78 o 
   6   3   2      620.33      618.53      8.15 o 
   7   3   2       29.12       31.66      1.93 o 
   8   3   2       93.80      118.10      7.17 o 
   9   3   2      151.62      173.77      8.64 o 
  10   3   2       16.44       18.29      2.39 o 
  11   3   2        1.15       -0.42      1.44 o 
  12   3   2        1.72        2.74      1.37 o 
 -12   4   2       24.16       19.44      2.42 o 
 -11   4   2        1.88        0.09      1.02 o 
 -10   4   2       87.48       90.79      6.76 o 
  -9   4   2        9.29       17.06      1.77 o 
  -8   4   2      864.45      806.97     12.76 o 
  -7   4   2      201.39      220.68      3.98 o 
  -6   4   2      222.28      259.53      3.06 o 
  -5   4   2        0.15        1.37      0.42 o 
  -4   4   2     4795.11     4365.77     43.59 o 
  -3   4   2     2779.28     2483.90     18.74 o 
  -2   4   2     4207.98     3562.86     30.31 o 
  -1   4   2       22.41       54.42      0.52 o 
   0   4   2      300.65      363.66      2.68 o 
   1   4   2     1923.98     1923.84     13.89 o 
   2   4   2        7.18        4.90      0.60 o 
   3   4   2       12.54       12.73      0.35 o 
   4   4   2     1459.85     1621.96     12.42 o 
   5   4   2       64.65       81.27      1.42 o 
   6   4   2      360.70      327.81      5.41 o 
   7   4   2      184.82      179.72      5.29 o 
   8   4   2      696.23      775.35     18.40 o 
   9   4   2      382.52      394.85     10.64 o 
  10   4   2      116.87      135.00      6.88 o 
  11   4   2        4.44        4.48      1.47 o 
  12   4   2        0.20        1.20      1.01 o 
 -12   5   2       58.58       53.36      9.31 o 
 -11   5   2        1.82        2.18      1.25 o 
 -10   5   2        8.60       14.10      2.22 o 
  -9   5   2      211.86      197.86      6.26 o 
  -8   5   2       34.82       43.48      2.66 o 
  -7   5   2      247.05      300.06      5.36 o 
  -6   5   2      189.72      225.25      3.12 o 
  -5   5   2      374.46      453.78      5.61 o 
  -4   5   2       44.60       68.60      1.52 o 
  -3   5   2     1495.02     1766.75     12.74 o 
  -2   5   2      505.42      523.69      3.03 o 
  -1   5   2       97.09      147.33      1.38 o 
   0   5   2       83.98      194.57      1.14 o 
   1   5   2      254.28      263.51      1.77 o 
   2   5   2        4.16        1.99      0.36 o 
   3   5   2      217.76      257.87      3.29 o 
   4   5   2       32.60       44.05      0.95 o 
   5   5   2      878.99      905.51     14.26 o 
   6   5   2      107.66      120.36      4.15 o 
   7   5   2       20.39       25.63      2.27 o 
   8   5   2       59.18       57.03      3.46 o 
   9   5   2       42.21       34.56      2.84 o 
  10   5   2        2.01        6.12      1.67 o 
  11   5   2       45.02       41.75      2.62 o 
  12   5   2        0.44        0.19      0.79 o 
 -12   6   2       44.22       29.64      4.15 o 
 -11   6   2        6.30        5.13      1.30 o 
 -10   6   2      139.64      145.84      5.01 o 
  -9   6   2       33.25       31.29      2.85 o 
  -8   6   2      522.17      559.27     12.35 o 
  -7   6   2       10.16       14.76      1.82 o 
  -6   6   2       24.13       19.84      1.08 o 
  -5   6   2       20.77       39.14      1.66 o 
  -4   6   2      107.14      153.97      1.54 o 
  -3   6   2     2642.05     2505.23     20.98 o 
  -2   6   2     6996.63     6264.02     75.70 o 
  -1   6   2     1410.84     1510.40     10.67 o 
   0   6   2      677.55      732.63      4.88 o 
   1   6   2      354.27      316.45      4.32 o 
   2   6   2      775.05      838.02      8.40 o 
   3   6   2        0.08        1.32      0.46 o 
   4   6   2       48.31       35.68      1.12 o 
   5   6   2      168.38      181.28      4.88 o 
   6   6   2      472.93      523.09     11.71 o 
   7   6   2     1402.36     1406.46     35.45 o 
   8   6   2      744.37      786.23     17.97 o 
   9   6   2        1.74        1.57      1.41 o 
  10   6   2       64.73       76.06      3.59 o 
  11   6   2        1.31        1.45      1.10 o 
 -11   7   2       50.15       43.97      2.74 o 
 -10   7   2      103.62       92.45      4.90 o 
  -9   7   2      144.25      153.29      7.45 o 
  -8   7   2       31.28       22.96      2.19 o 
  -7   7   2      339.73      366.35     12.90 o 
  -6   7   2      160.95      149.05      4.37 o 
  -5   7   2       19.45       26.21      1.48 o 
  -4   7   2       10.56       11.22      0.72 o 
  -3   7   2       39.44       41.38      0.97 o 
  -2   7   2     2013.08     2019.67     17.39 o 
  -1   7   2       89.46       99.80      1.13 o 
   0   7   2      188.04      201.52      2.10 o 
   1   7   2      264.53      252.92      2.56 o 
   2   7   2        0.04        0.33      0.47 o 
   3   7   2     1074.80     1096.52     13.67 o 
   4   7   2       26.98       36.15      1.45 o 
   5   7   2      112.86       94.73      2.59 o 
   6   7   2      438.40      505.02     14.60 o 
   7   7   2       77.31       64.67      3.63 o 
   8   7   2        6.90        5.58      1.81 o 
   9   7   2      184.30      201.80      6.48 o 
  10   7   2       15.28       15.79      1.85 o 
  11   7   2       65.92       77.79      2.77 o 
 -11   8   2        1.00       -0.88      1.23 o 
 -10   8   2       37.40       36.16      2.76 o 
  -9   8   2       12.42       11.96      1.88 o 
  -8   8   2      383.07      377.93      9.48 o 
  -7   8   2      182.92      181.91      9.33 o 
  -6   8   2      182.18      183.74      6.25 o 
  -5   8   2       19.15       16.32      1.55 o 
  -4   8   2       32.56       30.45      2.30 o 
  -3   8   2      100.17      105.46      2.30 o 
  -2   8   2      476.52      460.89      8.32 o 
  -1   8   2       72.67       72.95      2.37 o 
   0   8   2       79.78       79.92      1.39 o 
   1   8   2      202.38      196.88      2.60 o 
   2   8   2      275.67      279.71      3.84 o 
   3   8   2       14.31       14.43      1.35 o 
   4   8   2     1048.20     1075.09     21.48 o 
   5   8   2       24.85       26.81      2.12 o 
   6   8   2       19.50       20.57      2.30 o 
   7   8   2      328.67      310.71      8.80 o 
   8   8   2      129.95      140.34      5.64 o 
   9   8   2        0.72        0.90      1.61 o 
  10   8   2      139.32      161.23      5.07 o 
 -10   9   2        0.33       -0.41      1.45 o 
  -9   9   2      185.60      168.92      8.92 o 
  -8   9   2       25.33       21.71      2.07 o 
  -7   9   2        2.85        5.77      1.50 o 
  -6   9   2        6.74       10.84      1.51 o 
  -5   9   2       43.17       47.19      3.13 o 
  -4   9   2       20.64       17.74      1.56 o 
  -3   9   2      133.28      125.10      4.15 o 
  -2   9   2      403.94      392.65      8.48 o 
  -1   9   2      365.52      351.04      7.10 o 
   0   9   2      767.54      692.82     13.22 o 
   1   9   2       83.70       74.82      2.48 o 
   2   9   2        0.89        1.84      1.21 o 
   3   9   2      655.10      633.17     10.22 o 
   4   9   2       47.32       47.59      3.28 o 
   5   9   2        1.99        4.36      1.43 o 
   6   9   2      292.72      256.88     21.84 o 
   7   9   2        3.22        3.48      1.56 o 
   8   9   2        0.25       -0.18      1.35 o 
   9   9   2      126.45      130.15      4.19 o 
  10   9   2        0.43        1.26      0.90 o 
 -10  10   2       54.25       43.19      5.15 o 
  -9  10   2        4.15        3.13      1.38 o 
  -8  10   2      108.21      126.87      6.43 o 
  -7  10   2       14.35       18.42      2.50 o 
  -6  10   2        0.19        0.23      1.36 o 
  -5  10   2       41.59       44.02      3.43 o 
  -4  10   2      283.98      269.88      7.72 o 
  -3  10   2      118.71      125.32      4.36 o 
  -2  10   2     1239.05     1242.40     30.18 o 
  -1  10   2      175.16      170.25      5.60 o 
   0  10   2       57.12       59.71      3.15 o 
   1  10   2      105.96       99.86      3.79 o 
   2  10   2      785.60      789.63     14.30 o 
   3  10   2       44.90       43.40      3.88 o 
   4  10   2        1.33        7.29      1.43 o 
   5  10   2       43.04       51.32      2.79 o 
   6  10   2      138.00      136.54      5.13 o 
   7  10   2       11.46       13.92      3.46 o 
   8  10   2        4.97        3.41      1.28 o 
   9  10   2        3.60        2.03      1.05 o 
  -9  11   2        2.21        2.21      2.17 o 
  -8  11   2        2.16       -0.83      0.97 o 
  -7  11   2        6.34        8.63      4.18 o 
  -6  11   2       17.39       20.82      2.29 o 
  -5  11   2       24.42       23.98      2.16 o 
  -4  11   2        0.45        1.81      1.40 o 
  -3  11   2      123.19      127.45      5.03 o 
  -2  11   2       50.89       53.35      3.29 o 
  -1  11   2      122.98      119.52      5.05 o 
   0  11   2        4.16        3.65      1.59 o 
   1  11   2        7.34        9.17      1.73 o 
   2  11   2      481.37      478.95     12.27 o 
   3  11   2      105.94      114.73      4.52 o 
   4  11   2        0.59        5.40      1.93 o 
   5  11   2      112.54      100.20      7.36 o 
   6  11   2       61.08       55.96      3.00 o 
   7  11   2        3.69        2.64      1.54 o 
   8  11   2        6.84        8.75      2.72 o 
  -8  12   2        0.17        2.32      2.12 o 
  -7  12   2        5.36        3.49      3.28 o 
  -6  12   2        3.94        3.42      1.83 o 
  -5  12   2        4.92        4.73      1.59 o 
  -4  12   2       66.48       58.49      3.14 o 
  -3  12   2        9.10       10.24      2.65 o 
  -2  12   2       74.73       80.57      3.83 o 
  -1  12   2       44.01       47.27      3.04 o 
   0  12   2      160.43      193.25      6.84 o 
   1  12   2      113.51      119.73      4.89 o 
   2  12   2        0.88        1.83      1.37 o 
   3  12   2       10.73       13.92      2.08 o 
   4  12   2      559.47      553.13     12.61 o 
   5  12   2       15.90        9.04      3.09 o 
   6  12   2       34.27       22.31      4.47 o 
   7  12   2        0.42        0.77      1.23 o 
  -6  13   2        7.35        4.11      4.27 o 
  -5  13   2       55.10       32.93      7.60 o 
  -4  13   2       26.95       22.93      3.10 o 
  -3  13   2      135.84      164.36      5.16 o 
  -2  13   2        2.61        3.69      1.42 o 
  -1  13   2       33.11       35.44      2.58 o 
   0  13   2        6.71        7.34      1.78 o 
   1  13   2        3.50        4.18      1.48 o 
   2  13   2      119.72      122.34      4.56 o 
   3  13   2       45.13       35.97      2.47 o 
   4  13   2       23.19       14.19      1.90 o 
   5  13   2       14.09        4.76      1.69 o 
   6  13   2        0.28       -0.84      1.18 o 
  -4  14   2       30.82       21.04      1.80 o 
  -3  14   2       20.55       13.99      2.15 o 
  -2  14   2       49.54       31.40      3.30 o 
  -1  14   2       39.86       28.66      2.94 o 
   0  14   2       23.33       17.43      2.19 o 
   1  14   2        6.24        4.16      1.55 o 
   2  14   2       40.86       24.71      2.07 o 
   3  14   2       10.20       11.68      1.36 o 
   4  14   2       30.98       16.66      2.30 o 
 -13   0   3       68.19       83.62     34.72 o 
 -11   0   3        0.48       -0.96      1.76 o 
  -9   0   3     1418.99     1467.16     36.69 o 
  -7   0   3      541.68      693.82      9.79 o 
  -5   0   3      385.87      492.27      7.80 o 
  -3   0   3     2233.50     1700.68     17.84 o 
  -1   0   3      525.89      554.55      3.77 o 
   1   0   3     3806.20     3494.90     36.71 o 
   3   0   3     9672.25     7279.08    156.39 o 
   5   0   3     4285.31     4517.16     85.60 o 
   7   0   3     1354.19     1369.44     23.57 o 
   9   0   3       14.45       12.94      2.25 o 
  11   0   3      383.69      417.07     28.44 o 
 -13   1   3        3.37        4.11      1.09 o 
 -12   1   3      224.77      219.84      5.95 o 
 -11   1   3       17.66       21.94      2.01 o 
 -10   1   3      167.07      181.15      5.48 o 
  -9   1   3       42.18       40.37      2.09 o 
  -8   1   3      502.35      490.07      8.18 o 
  -7   1   3     1289.35     1449.22     14.41 o 
  -6   1   3      600.54      562.75      8.29 o 
  -5   1   3      647.91      779.01      4.68 o 
  -4   1   3      489.31      589.38      3.81 o 
  -3   1   3     1364.65      922.80      5.40 o 
  -2   1   3    25554.78    13035.75    206.29 o 
  -1   1   3     6740.55     4463.57     40.05 o 
   0   1   3     4105.90     3682.86     40.42 o 
   1   1   3      952.83      787.56      4.54 o 
   2   1   3      492.45      629.47      2.63 o 
   3   1   3      326.86      308.63      3.73 o 
   4   1   3       80.59      139.22      1.56 o 
   5   1   3      760.91      820.46      6.77 o 
   6   1   3     1125.76     1070.55     10.98 o 
   7   1   3       55.52       64.54      2.50 o 
   8   1   3       25.48       16.87      1.80 o 
   9   1   3        0.73        2.02      1.18 o 
  10   1   3      527.62      536.82     12.05 o 
  11   1   3       43.64       48.11      3.22 o 
  12   1   3       21.31       15.94      2.24 o 
 -13   2   3       40.83       26.77      4.40 o 
 -12   2   3       18.63       19.84      1.82 o 
 -11   2   3        0.73        0.37      1.11 o 
 -10   2   3        7.71        5.99      1.65 o 
  -9   2   3       12.19       14.96      1.71 o 
  -8   2   3       52.97       54.75      2.79 o 
  -7   2   3      186.16      222.72      2.77 o 
  -6   2   3       16.24       13.15      0.50 o 
  -5   2   3     2019.78     2015.07     15.61 o 
  -4   2   3        7.14        8.42      0.28 o 
  -3   2   3      136.24      126.53      1.14 o 
  -2   2   3     9210.21     6993.81     81.81 o 
  -1   2   3     4101.65     2642.32     18.13 o 
   0   2   3       54.85      101.86      0.90 o 
   1   2   3     3037.53     2526.38     18.12 o 
   2   2   3     1572.56     1287.72      7.32 o 
   3   2   3      515.86      373.81      2.74 o 
   4   2   3       40.86       70.49      0.92 o 
   5   2   3     1025.35     1027.99     10.05 o 
   6   2   3       13.11       21.75      1.03 o 
   7   2   3     1111.06     1109.65     15.04 o 
   8   2   3        3.94        0.27      1.31 o 
   9   2   3       53.40       51.05      2.91 o 
  10   2   3      141.59      163.47      9.83 o 
  11   2   3        0.49       -1.03      2.40 o 
  12   2   3        0.28        1.27      1.01 o 
 -13   3   3        0.44        0.83      1.55 o 
 -12   3   3       93.23       94.26      3.52 o 
 -11   3   3        9.07        8.77      1.84 o 
 -10   3   3       71.23       90.74      3.45 o 
  -9   3   3      285.36      334.47      7.38 o 
  -8   3   3      456.65      458.41      8.94 o 
  -7   3   3        0.42        2.40      0.62 o 
  -6   3   3      129.80      212.73      1.87 o 
  -5   3   3      119.94      144.83      1.34 o 
  -4   3   3      832.20      785.44      4.42 o 
  -3   3   3       16.66       15.25      0.52 o 
  -2   3   3     1247.16     1144.36      6.87 o 
  -1   3   3     3518.03     3342.25     27.91 o 
   0   3   3    27717.70    14167.05    253.47 o 
   1   3   3     4273.53     3589.03     35.80 o 
   2   3   3        2.35        1.64      0.30 o 
   3   3   3      612.67      711.90      5.74 o 
   4   3   3       62.19      101.76      1.64 o 
   5   3   3      151.52      147.53      1.71 o 
   6   3   3     1698.82     1826.78     21.15 o 
   7   3   3       22.99       21.90      1.53 o 
   8   3   3      334.72      321.40      9.13 o 
   9   3   3      226.26      238.01      8.35 o 
  10   3   3       14.93       18.81      2.73 o 
  11   3   3       27.10       26.50      2.92 o 
  12   3   3       22.19       19.73      2.14 o 
 -13   4   3       60.55       69.83     17.60 o 
 -12   4   3       46.48       35.75      7.30 o 
 -11   4   3       23.88       31.27      2.96 o 
 -10   4   3      190.76      168.17      5.72 o 
  -9   4   3      297.16      302.60      7.11 o 
  -8   4   3       33.55       26.00      1.61 o 
  -7   4   3      948.26      934.27     12.09 o 
  -6   4   3        3.06       12.12      0.56 o 
  -5   4   3        0.49        1.22      0.36 o 
  -4   4   3       45.46       49.73      1.03 o 
  -3   4   3       87.80      184.98      1.62 o 
  -2   4   3     1593.40     1634.06     10.58 o 
  -1   4   3      548.83      699.65      3.54 o 
   0   4   3     1962.72     1824.13     11.77 o 
   1   4   3      212.36      266.48      2.73 o 
   2   4   3     1708.26     1636.65     14.30 o 
   3   4   3     1420.76     1195.75      9.85 o 
   4   4   3      260.35      321.35      3.74 o 
   5   4   3      790.83      881.17      9.65 o 
   6   4   3       13.45       13.13      1.48 o 
   7   4   3       53.17       58.97      3.04 o 
   8   4   3      102.06      107.03      4.97 o 
   9   4   3      343.51      366.17     10.75 o 
  10   4   3       50.87       61.67      3.53 o 
  11   4   3      134.43      155.68      5.41 o 
  12   4   3        3.29        2.93      1.09 o 
 -12   5   3      176.55      176.58     10.59 o 
 -11   5   3        0.16        0.97      2.83 o 
 -10   5   3        5.79        5.26      1.79 o 
  -9   5   3        0.21        1.62      1.55 o 
  -8   5   3      501.61      528.04      9.13 o 
  -7   5   3       15.85       23.50      1.50 o 
  -6   5   3      189.31      200.96      2.50 o 
  -5   5   3        3.64        4.42      0.55 o 
  -4   5   3     1142.72     1199.78      8.85 o 
  -3   5   3     3586.70     3937.90     37.68 o 
  -2   5   3     1213.68     1261.15      8.34 o 
  -1   5   3     2597.41     2497.11     19.31 o 
   0   5   3     1624.65     1624.63     11.15 o 
   1   5   3      555.17      667.19      7.48 o 
   2   5   3       89.55      107.72      1.21 o 
   3   5   3      844.59      903.24      9.25 o 
   4   5   3      200.30      170.96      2.12 o 
   5   5   3      190.82      217.02      3.46 o 
   6   5   3     1181.80     1144.59     21.30 o 
   7   5   3     1060.30     1029.64     21.47 o 
   8   5   3      479.89      553.81     13.53 o 
   9   5   3       36.75       42.00      3.45 o 
  10   5   3      167.40      172.82      6.27 o 
  11   5   3       11.20        7.32      1.54 o 
  12   5   3       43.67       27.27      3.14 o 
 -12   6   3       24.31       16.52      1.64 o 
 -11   6   3        0.45       -0.24      1.29 o 
 -10   6   3       11.25       11.92      2.21 o 
  -9   6   3      185.38      166.70      7.70 o 
  -8   6   3        9.04       10.62      2.16 o 
  -7   6   3      463.12      453.24      8.36 o 
  -6   6   3       90.82      102.09      2.08 o 
  -5   6   3     1469.78     1520.72     15.92 o 
  -4   6   3       59.90       54.68      1.01 o 
  -3   6   3       32.66       60.98      0.93 o 
  -2   6   3     1206.79     1162.95      8.22 o 
  -1   6   3     1278.57     1158.17      7.64 o 
   0   6   3      295.38      262.93      2.89 o 
   1   6   3     1236.56     1522.84     13.33 o 
   2   6   3       68.51       77.21      1.33 o 
   3   6   3      377.05      380.82      4.83 o 
   4   6   3       26.08       29.30      0.98 o 
   5   6   3      468.76      500.97      9.73 o 
   6   6   3       63.23       82.11      3.51 o 
   7   6   3      363.05      380.04     10.05 o 
   8   6   3       25.82       32.81      2.84 o 
   9   6   3      183.11      220.58      7.65 o 
  10   6   3        1.08        1.02      1.33 o 
  11   6   3       49.87       29.63      5.18 o 
 -11   7   3       27.72       27.51      2.29 o 
 -10   7   3        0.26        0.86      1.47 o 
  -9   7   3       14.98       21.66      2.60 o 
  -8   7   3      231.03      212.01      8.54 o 
  -7   7   3      189.07      205.27      7.37 o 
  -6   7   3      768.67      802.51     17.96 o 
  -5   7   3       56.85       67.95      3.41 o 
  -4   7   3     1167.49     1191.37     12.56 o 
  -3   7   3      140.69      148.07      1.70 o 
  -2   7   3      544.64      561.20      4.15 o 
  -1   7   3      270.03      307.20      2.87 o 
   0   7   3     1274.76     1207.15     11.18 o 
   1   7   3      494.77      577.09      5.07 o 
   2   7   3       30.87       27.93      1.13 o 
   3   7   3       48.66       46.09      1.38 o 
   4   7   3      365.33      376.30      9.68 o 
   5   7   3       98.12      100.46      6.30 o 
   6   7   3      392.96      415.79     10.02 o 
   7   7   3      283.76      288.19      8.90 o 
   8   7   3        1.26        0.94      1.57 o 
   9   7   3       63.03       59.38      7.24 o 
  10   7   3      107.79      104.54      3.92 o 
  11   7   3        0.02       -0.62      0.87 o 
 -11   8   3       31.18       23.82      2.11 o 
 -10   8   3       31.07       31.10      2.92 o 
  -9   8   3       53.53       49.99      3.44 o 
  -8   8   3      332.06      279.37     13.82 o 
  -7   8   3      195.62      212.20      5.99 o 
  -6   8   3        1.91        2.06      1.51 o 
  -5   8   3      186.46      158.76      4.05 o 
  -4   8   3       24.39       30.25      2.12 o 
  -3   8   3      472.18      455.66      6.56 o 
  -2   8   3      539.56      565.43      6.19 o 
  -1   8   3      422.14      399.87      4.43 o 
   0   8   3      165.61      203.73      2.80 o 
   1   8   3      110.00      142.81      2.40 o 
   2   8   3        1.33        1.17      0.70 o 
   3   8   3       71.63       79.20      2.55 o 
   4   8   3        2.73        2.65      1.15 o 
   5   8   3       61.28       82.65      4.32 o 
   6   8   3      109.50      133.96      5.05 o 
   7   8   3       56.36       51.38      3.34 o 
   8   8   3        6.47        5.64      2.07 o 
   9   8   3       13.62       12.83      2.24 o 
  10   8   3        1.18        1.45      1.36 o 
 -10   9   3       23.04       16.50      1.76 o 
  -9   9   3        2.32       -0.35      1.84 o 
  -8   9   3      196.34      194.39     10.02 o 
  -7   9   3        6.15        4.87      1.56 o 
  -6   9   3       66.27       83.80     10.72 o 
  -5   9   3        7.80       14.55      1.65 o 
  -4   9   3       26.46       36.54      3.24 o 
  -3   9   3      225.38      223.72      5.51 o 
  -2   9   3       32.14       31.37      4.16 o 
  -1   9   3       78.97       72.66      2.56 o 
   0   9   3       16.73       16.24      1.62 o 
   1   9   3      374.74      368.13      6.50 o 
   2   9   3      195.67      192.52      4.08 o 
   3   9   3        0.50        3.16      1.23 o 
   4   9   3       52.15       46.91      2.36 o 
   5   9   3      575.93      613.82     16.26 o 
   6   9   3      728.19      801.45     17.89 o 
   7   9   3       30.14       32.84      4.83 o 
   8   9   3       13.79       14.90      2.20 o 
   9   9   3        1.79        3.18      1.75 o 
  10   9   3       68.87       86.10      4.89 o 
 -10  10   3        1.36        1.37      3.04 o 
  -9  10   3       51.58       23.02      5.59 o 
  -8  10   3       27.66       21.78      3.29 o 
  -7  10   3      197.38      195.24     19.09 o 
  -6  10   3        0.09       -0.07      1.28 o 
  -5  10   3       17.29       17.32      1.96 o 
  -4  10   3       10.16       16.16      2.13 o 
  -3  10   3      343.92      337.43      8.10 o 
  -2  10   3        0.55        4.57      1.41 o 
  -1  10   3      893.38      906.24     17.88 o 
   0  10   3      348.58      364.53      8.38 o 
   1  10   3       37.16       35.50      3.33 o 
   2  10   3      157.40      168.88      4.29 o 
   3  10   3       30.55       32.80      2.14 o 
   4  10   3       34.57       42.05      2.90 o 
   5  10   3       17.05       18.26      2.36 o 
   6  10   3        1.86        1.67      1.40 o 
   7  10   3        2.96        8.49      1.67 o 
   8  10   3        4.76        6.53      1.55 o 
   9  10   3       22.22       22.28      4.10 o 
  -9  11   3       62.01       40.55      4.38 o 
  -8  11   3        0.25        1.98      1.34 o 
  -7  11   3       13.62       18.42      4.41 o 
  -6  11   3       60.15       59.41      7.54 o 
  -5  11   3       44.64       40.55      3.00 o 
  -4  11   3        0.22       -0.77      1.30 o 
  -3  11   3        0.18       -0.08      1.50 o 
  -2  11   3       53.21       68.90      3.43 o 
  -1  11   3       18.91       18.33      2.09 o 
   0  11   3      256.76      243.76      6.95 o 
   1  11   3      118.96      108.21      4.44 o 
   2  11   3       89.88       90.26      4.18 o 
   3  11   3      130.90      135.17      5.34 o 
   4  11   3      369.63      368.44      9.05 o 
   5  11   3      138.06      131.99      4.82 o 
   6  11   3      238.92      225.56      6.27 o 
   7  11   3       38.81       31.66      3.14 o 
   8  11   3       27.87       22.81      4.99 o 
  -8  12   3        7.01        4.75      2.33 o 
  -7  12   3        1.94        3.18      2.54 o 
  -6  12   3        1.85        0.55      1.29 o 
  -5  12   3       16.95        8.10      1.53 o 
  -4  12   3      101.93      105.98      5.11 o 
  -3  12   3      229.30      206.62      7.99 o 
  -2  12   3       18.13       25.64      2.58 o 
  -1  12   3      149.81      154.07      5.53 o 
   0  12   3       71.05       72.03      4.16 o 
   1  12   3      450.76      505.07     13.17 o 
   2  12   3       63.24       73.66      4.95 o 
   3  12   3      143.48      152.70     10.28 o 
   4  12   3        8.70        8.08      1.66 o 
   5  12   3       53.46       61.28     13.01 o 
   6  12   3       18.30       12.62      1.96 o 
   7  12   3        0.14        0.58      1.11 o 
  -6  13   3       49.60       49.46      5.08 o 
  -5  13   3        0.07        0.10      0.94 o 
  -4  13   3       25.90       22.44      3.00 o 
  -3  13   3        4.70        4.12      1.35 o 
  -2  13   3      120.86      123.85      4.52 o 
  -1  13   3       20.18       20.81      2.38 o 
   0  13   3       53.86       46.52      2.91 o 
   1  13   3       15.70       18.70      2.07 o 
   2  13   3        4.54        5.36      1.68 o 
   3  13   3       12.69       12.78      1.84 o 
   4  13   3      107.22      112.49      5.38 o 
   5  13   3        6.67        4.99      2.16 o 
   6  13   3       55.55       52.18      3.97 o 
  -4  14   3       13.79       10.56      1.84 o 
  -3  14   3       11.84        6.21      1.17 o 
  -2  14   3        0.11       -0.67      1.16 o 
  -1  14   3       33.53       24.03      2.08 o 
   0  14   3      121.25      132.25      6.48 o 
   1  14   3        0.57        0.46      1.03 o 
   2  14   3       16.64       15.52      1.60 o 
   3  14   3       15.61       11.99      1.31 o 
   4  14   3       31.64       16.18      2.36 o 
 -12   0   4       70.24       60.03      8.14 o 
 -10   0   4     1313.00     1289.91     35.58 o 
  -8   0   4     2724.01     2809.35     58.36 o 
  -6   0   4      168.87      205.95      3.58 o 
  -4   0   4      183.73      110.68      1.23 o 
  -2   0   4     1436.28     1012.66      6.51 o 
   0   0   4    46069.96    14638.58    345.56 o 
   2   0   4     2481.64     2472.66     27.43 o 
   4   0   4    18694.74    14148.97    455.52 o 
   6   0   4        4.93        4.95      1.21 o 
   8   0   4      271.32      247.33     13.13 o 
  10   0   4      125.52      129.12      7.79 o 
  12   0   4      297.47      285.50     53.70 o 
 -13   1   4       18.72       11.66      1.41 o 
 -12   1   4        2.60        5.01      1.51 o 
 -11   1   4       20.72       20.59      2.16 o 
 -10   1   4       19.47       28.19      1.99 o 
  -9   1   4       10.44       16.58      1.51 o 
  -8   1   4      111.47      144.85      2.93 o 
  -7   1   4       63.52       60.00      1.26 o 
  -6   1   4     2034.54     2064.75     18.23 o 
  -5   1   4       85.89       74.50      0.91 o 
  -4   1   4     2625.13     2478.78     18.29 o 
  -3   1   4     1555.42     1596.29      9.56 o 
  -2   1   4     4320.79     3671.31     31.33 o 
  -1   1   4      795.06      830.64      3.70 o 
   0   1   4       36.02       54.13      0.58 o 
   1   1   4     4749.65     4392.62     38.11 o 
   2   1   4     2415.58     2332.77     15.24 o 
   3   1   4      159.05      139.20      1.34 o 
   4   1   4     2349.73     2154.93     20.96 o 
   5   1   4      662.99      764.87      6.73 o 
   6   1   4      766.58      907.83      8.84 o 
   7   1   4      229.90      220.73      4.15 o 
   8   1   4       54.96       52.69      3.97 o 
   9   1   4       18.87       32.54      3.02 o 
  10   1   4       49.78       59.65      3.82 o 
  11   1   4       13.00       12.85      2.05 o 
  12   1   4      107.69      130.35      4.49 o 
 -13   2   4        2.96        0.86      1.11 o 
 -12   2   4      161.03      174.59      6.00 o 
 -11   2   4        3.02        5.10      1.44 o 
 -10   2   4      201.37      191.19      5.59 o 
  -9   2   4      490.15      472.18      8.47 o 
  -8   2   4      261.96      251.04      4.68 o 
  -7   2   4        0.15        2.38      0.88 o 
  -6   2   4        2.41        4.82      0.36 o 
  -5   2   4      156.85      238.67      2.07 o 
  -4   2   4      527.81      582.70      3.10 o 
  -3   2   4      500.46      317.17      2.00 o 
  -2   2   4       75.67       35.40      0.60 o 
  -1   2   4       13.25        3.38      0.33 o 
   0   2   4     6430.71     4722.50     44.48 o 
   1   2   4     2662.33     2081.26     14.05 o 
   2   2   4     3913.36     3177.45     24.47 o 
   3   2   4      243.45      277.82      2.65 o 
   4   2   4      209.05      291.08      4.20 o 
   5   2   4        9.16       11.17      0.81 o 
   6   2   4       94.90       85.37      2.01 o 
   7   2   4        0.02        1.01      0.85 o 
   8   2   4      138.62      170.00      5.64 o 
   9   2   4        0.02        0.21      1.57 o 
  10   2   4        1.03        2.65      1.94 o 
  11   2   4       90.90       90.86      4.51 o 
  12   2   4        8.13        5.05      1.14 o 
 -13   3   4        2.30        2.79      1.48 o 
 -12   3   4       12.44        9.18      1.83 o 
 -11   3   4      252.40      248.14      6.93 o 
 -10   3   4       84.18       90.34      4.10 o 
  -9   3   4       15.82        7.58      1.44 o 
  -8   3   4      229.45      236.33      4.76 o 
  -7   3   4       50.89       65.47      2.88 o 
  -6   3   4        8.58        6.62      0.75 o 
  -5   3   4     4444.24     4769.60     50.48 o 
  -4   3   4     1283.96     1405.27      8.90 o 
  -3   3   4     2418.84     2503.44     19.05 o 
  -2   3   4       79.98       95.19      0.92 o 
  -1   3   4      124.14      117.95      1.17 o 
   0   3   4     1298.24     1094.20      7.46 o 
   1   3   4      575.02      615.70      3.69 o 
   2   3   4      571.66      554.43      5.33 o 
   3   3   4       41.51       10.30      0.49 o 
   4   3   4      267.54      276.15      2.84 o 
   5   3   4      513.68      551.26      6.04 o 
   6   3   4      198.23      198.70      4.11 o 
   7   3   4     1073.62     1038.02     22.19 o 
   8   3   4        0.32        1.20      1.39 o 
   9   3   4       57.39       69.38      4.22 o 
  10   3   4      188.76      224.90      7.80 o 
  11   3   4       16.21       15.43      2.29 o 
  12   3   4        3.48        0.85      0.97 o 
 -13   4   4        0.63        1.93      1.34 o 
 -12   4   4       86.83       84.41      5.80 o 
 -11   4   4       15.58       16.87      2.63 o 
 -10   4   4      453.96      502.81     12.45 o 
  -9   4   4        1.53        4.39      1.34 o 
  -8   4   4       27.45       27.58      1.79 o 
  -7   4   4        4.06        7.50      0.96 o 
  -6   4   4       40.70       27.57      0.80 o 
  -5   4   4        4.40        0.45      0.32 o 
  -4   4   4     2474.84     2567.23     20.72 o 
  -3   4   4      319.64      344.75      2.32 o 
  -2   4   4      199.20      251.68      1.57 o 
  -1   4   4      280.98      305.90      2.01 o 
   0   4   4      690.71      489.79      3.67 o 
   1   4   4     1826.40     1799.28     15.18 o 
   2   4   4     1520.05     1726.45     14.39 o 
   3   4   4      265.60      297.21      6.23 o 
   4   4   4     1286.88     1310.78     17.21 o 
   5   4   4       76.75       97.28      2.13 o 
   6   4   4      683.98      708.47     14.08 o 
   7   4   4       20.06       16.23      1.97 o 
   8   4   4     1454.89     1566.18     34.62 o 
   9   4   4       74.89       71.08      3.95 o 
  10   4   4        3.40        4.77      1.79 o 
  11   4   4        0.11       -0.76      1.14 o 
  12   4   4        6.15        7.28      1.40 o 
 -12   5   4        0.81        1.35      1.39 o 
 -11   5   4       43.10       47.29      5.07 o 
 -10   5   4      123.66      120.39      7.99 o 
  -9   5   4       20.60       22.03      2.28 o 
  -8   5   4      106.41      106.11      3.58 o 
  -7   5   4      202.91      200.66      3.93 o 
  -6   5   4       48.71       32.76      0.93 o 
  -5   5   4     1443.32     1346.62     15.17 o 
  -4   5   4      440.34      541.89      5.37 o 
  -3   5   4       56.00       63.71      0.98 o 
  -2   5   4        3.46        2.64      0.30 o 
  -1   5   4      216.65      173.05      1.64 o 
   0   5   4     1595.76     1842.03     14.13 o 
   1   5   4       86.45       82.83      1.16 o 
   2   5   4      114.35      104.88      1.27 o 
   3   5   4      267.18      244.65      3.74 o 
   4   5   4       24.32       22.42      1.30 o 
   5   5   4       78.18       85.14      3.36 o 
   6   5   4       12.74        8.59      1.65 o 
   7   5   4     1232.68     1316.80     29.67 o 
   8   5   4      501.02      508.97     12.89 o 
   9   5   4       18.88       30.26      3.64 o 
  10   5   4       36.25       35.93      2.70 o 
  11   5   4       13.77       12.56      1.57 o 
 -12   6   4        7.19        6.12      1.50 o 
 -11   6   4       10.07       11.20      2.16 o 
 -10   6   4       27.87       41.76      3.30 o 
  -9   6   4      102.63       88.73      8.32 o 
  -8   6   4      188.51      164.04      5.29 o 
  -7   6   4        8.01       13.21      1.27 o 
  -6   6   4      271.23      260.81      3.50 o 
  -5   6   4      163.60      191.64      2.18 o 
  -4   6   4     2089.84     1923.12     17.30 o 
  -3   6   4      270.46      332.17      2.55 o 
  -2   6   4     1062.41     1180.65      8.51 o 
  -1   6   4      895.14      864.53      6.24 o 
   0   6   4      486.44      654.98      5.63 o 
   1   6   4      349.75      429.82      4.14 o 
   2   6   4      242.56      283.12      3.02 o 
   3   6   4        2.17        3.37      0.54 o 
   4   6   4        0.06        3.74      0.68 o 
   5   6   4        5.36       19.62      1.75 o 
   6   6   4     1281.03     1409.71     30.39 o 
   7   6   4       94.83       89.88      4.19 o 
   8   6   4       30.53       32.91      2.82 o 
   9   6   4       13.96       15.86      2.61 o 
  10   6   4       43.01       44.71      3.11 o 
  11   6   4       26.42       15.61      1.67 o 
 -12   7   4       15.16        8.66      1.87 o 
 -11   7   4       44.41       36.24      2.47 o 
 -10   7   4       40.68       41.54      3.17 o 
  -9   7   4       16.85       20.55      2.53 o 
  -8   7   4       31.31       28.02      4.64 o 
  -7   7   4      409.84      344.85     11.10 o 
  -6   7   4       54.33       44.96      1.87 o 
  -5   7   4      330.99      362.93      4.79 o 
  -4   7   4      195.73      231.72      2.46 o 
  -3   7   4      561.03      496.47      4.24 o 
  -2   7   4     1082.11     1209.48     10.39 o 
  -1   7   4      313.56      418.48      3.99 o 
   0   7   4      421.91      423.86      4.44 o 
   1   7   4      596.31      532.94      5.44 o 
   2   7   4       84.99       74.02      2.63 o 
   3   7   4       12.12       22.19      1.02 o 
   4   7   4       53.08       60.85      2.13 o 
   5   7   4      213.32      240.92      7.00 o 
   6   7   4      106.00       94.65      4.39 o 
   7   7   4       47.82       47.64      3.97 o 
   8   7   4       46.02       57.90      4.22 o 
   9   7   4       19.41       19.94      2.66 o 
  10   7   4        8.97        7.86      1.47 o 
  11   7   4        9.82        4.04      1.08 o 
 -11   8   4       43.29       33.82      3.88 o 
 -10   8   4       36.94       36.15      2.67 o 
  -9   8   4       39.94       36.33      7.33 o 
  -8   8   4       12.45       13.65      2.85 o 
  -7   8   4       17.69       26.04      3.13 o 
  -6   8   4      164.21      152.28      5.65 o 
  -5   8   4        2.96        4.08      1.14 o 
  -4   8   4      720.06      661.04     14.08 o 
  -3   8   4        0.09        3.20      0.85 o 
  -2   8   4      161.61      177.02      2.69 o 
  -1   8   4       26.48       33.31      1.09 o 
   0   8   4     1868.69     1914.46     22.84 o 
   1   8   4        7.32       13.46      0.92 o 
   2   8   4       73.87       97.40      2.54 o 
   3   8   4      263.97      246.96      6.34 o 
   4   8   4       28.88       39.22      2.44 o 
   5   8   4     1748.82     1762.82     37.55 o 
   6   8   4      109.05      110.93      4.94 o 
   7   8   4       59.41       66.24      3.77 o 
   8   8   4       97.62      113.84      5.02 o 
   9   8   4        7.25        8.11      1.83 o 
  10   8   4        1.36        3.51      1.64 o 
 -10   9   4        6.04        3.61      1.48 o 
  -9   9   4        9.55        9.99      2.10 o 
  -8   9   4        4.62        0.71      1.40 o 
  -7   9   4       45.97       44.73      5.63 o 
  -6   9   4        7.83        9.87      1.59 o 
  -5   9   4      134.94      164.71      5.92 o 
  -4   9   4       83.59       63.19      3.90 o 
  -3   9   4      413.02      370.60      7.86 o 
  -2   9   4      104.39       91.44      2.51 o 
  -1   9   4        0.67        2.65      0.98 o 
   0   9   4        3.71        2.21      1.02 o 
   1   9   4      394.42      405.82      7.14 o 
   2   9   4       41.48       49.08      2.22 o 
   3   9   4      455.24      419.73      8.12 o 
   4   9   4      509.99      503.25     10.64 o 
   5   9   4      136.70      147.08      5.38 o 
   6   9   4       13.33       16.48      2.29 o 
   7   9   4       23.63       24.22      2.45 o 
   8   9   4       23.19       18.92      2.53 o 
   9   9   4       22.11       18.14      2.90 o 
 -10  10   4        0.10        0.21      2.60 o 
  -9  10   4        0.19       -0.22      1.29 o 
  -8  10   4       67.47       33.18     18.41 o 
  -7  10   4        2.56        3.58      3.33 o 
  -6  10   4        1.03        4.42      2.20 o 
  -5  10   4       74.80       60.89      5.89 o 
  -4  10   4      269.00      252.72      6.83 o 
  -3  10   4       95.73       98.40      4.56 o 
  -2  10   4        6.97       19.35      2.14 o 
  -1  10   4      126.33      127.19      3.92 o 
   0  10   4      148.41      131.32      3.91 o 
   1  10   4      197.29      249.65      5.35 o 
   2  10   4     1559.23     1604.80     29.37 o 
   3  10   4      592.37      614.89     11.23 o 
   4  10   4        2.10        3.70      1.37 o 
   5  10   4        1.51        1.69      1.63 o 
   6  10   4      125.81      130.36      6.46 o 
   7  10   4       10.51        9.23      1.83 o 
   8  10   4       21.87       26.90      4.28 o 
   9  10   4        1.44        1.75      0.94 o 
  -9  11   4        9.77        7.04      2.41 o 
  -8  11   4        1.61        4.34      2.72 o 
  -7  11   4        1.45        1.20      2.72 o 
  -6  11   4        9.10        8.83      2.77 o 
  -5  11   4       16.86       11.69      1.88 o 
  -4  11   4       90.94       74.14      6.89 o 
  -3  11   4       64.81       42.84      2.83 o 
  -2  11   4       24.75       30.39      2.65 o 
  -1  11   4      233.65      240.34      7.01 o 
   0  11   4        3.33        3.61      1.67 o 
   1  11   4      593.11      577.33     13.48 o 
   2  11   4      101.60       95.70      3.80 o 
   3  11   4       10.00       16.41      1.76 o 
   4  11   4      186.43      195.90      6.14 o 
   5  11   4        3.87        6.74      1.58 o 
   6  11   4        0.76        1.30      1.20 o 
   7  11   4       14.09       16.03      2.68 o 
   8  11   4        0.42        0.93      0.86 o 
  -8  12   4       13.47        8.35      2.51 o 
  -7  12   4        7.71        8.48      2.98 o 
  -6  12   4       13.86       10.78      5.61 o 
  -5  12   4       56.16       48.75      6.92 o 
  -4  12   4       96.65       99.42      5.38 o 
  -3  12   4       24.88       30.16      2.73 o 
  -2  12   4        7.52        9.11      1.75 o 
  -1  12   4       42.66       47.57      3.43 o 
   0  12   4      237.32      240.31      9.67 o 
   1  12   4       20.49       26.92      2.66 o 
   2  12   4        1.95        4.89      1.68 o 
   3  12   4       13.29       23.29      2.74 o 
   4  12   4        5.16        2.03      1.32 o 
   5  12   4        7.08        5.12      1.33 o 
   6  12   4       91.92      118.73      6.58 o 
   7  12   4        1.63        5.46      1.28 o 
  -6  13   4        1.73        1.66      1.26 o 
  -5  13   4       34.56       27.25      2.43 o 
  -4  13   4        0.66        0.38      1.26 o 
  -3  13   4        0.04        0.80      1.16 o 
  -2  13   4       23.91       24.97      2.46 o 
  -1  13   4      176.50      156.55      8.09 o 
   0  13   4       17.03       20.04      2.27 o 
   1  13   4        6.55        8.91      2.03 o 
   2  13   4       17.31       18.86      3.23 o 
   3  13   4        1.84        1.93      1.22 o 
   4  13   4        1.76        0.83      1.26 o 
   5  13   4       18.58        9.98      2.40 o 
  -4  14   4       48.80       33.99      3.62 o 
  -3  14   4        1.30        1.08      1.19 o 
  -2  14   4        4.34        2.45      1.38 o 
  -1  14   4      119.47      117.77      7.13 o 
   0  14   4        5.94        4.50      1.44 o 
   1  14   4       20.11       16.18      2.03 o 
   2  14   4       72.40       72.74      2.78 o 
   3  14   4        0.32        1.17      1.39 o 
 -13   0   5       62.27       39.73      3.16 o 
 -11   0   5       41.31       42.09      4.95 o 
  -9   0   5      333.82      340.98     12.40 o 
  -7   0   5       38.07       18.03      1.09 o 
  -5   0   5     4294.16     4687.62     68.06 o 
  -3   0   5      760.83      588.07      3.99 o 
  -1   0   5       46.84       22.60      0.26 o 
   1   0   5     1082.75      659.48      6.33 o 
   3   0   5      225.91      325.76      6.25 o 
   5   0   5     4589.23     5104.13    105.07 o 
   7   0   5      163.40      115.87      4.36 o 
   9   0   5       77.47       81.32      7.76 o 
  11   0   5       49.94       43.62     15.73 o 
 -13   1   5        8.59        5.63      1.36 o 
 -12   1   5        2.06        2.42      1.64 o 
 -11   1   5       18.13       23.36      2.38 o 
 -10   1   5      108.80      117.88      4.71 o 
  -9   1   5        0.11        0.64      1.03 o 
  -8   1   5       42.31       61.81      1.68 o 
  -7   1   5       17.51       20.31      0.81 o 
  -6   1   5     1052.31     1277.81      8.95 o 
  -5   1   5      303.26      224.23      1.94 o 
  -4   1   5     2560.22     2547.77     19.77 o 
  -3   1   5     1615.34     1856.16     11.98 o 
  -2   1   5     1435.15     1177.06      7.03 o 
  -1   1   5     3289.07     2916.29     24.32 o 
   0   1   5      370.91      331.52      1.74 o 
   1   1   5      728.29      547.03      3.59 o 
   2   1   5      213.18      194.53      1.24 o 
   3   1   5      214.11      273.33      2.15 o 
   4   1   5     5229.83     4779.98     63.57 o 
   5   1   5       41.73       57.42      1.14 o 
   6   1   5      311.20      329.72      3.99 o 
   7   1   5       37.76       66.47      3.42 o 
   8   1   5      428.19      452.09     10.34 o 
   9   1   5        7.47       10.57      1.92 o 
  10   1   5        2.35        7.21      2.01 o 
  11   1   5       53.02       48.83      6.25 o 
  12   1   5        3.74        3.15      1.52 o 
 -13   2   5        4.85        5.42      1.90 o 
 -12   2   5       32.48       36.99      2.79 o 
 -11   2   5      135.25      149.78      5.46 o 
 -10   2   5       80.72       96.48      4.92 o 
  -9   2   5       93.05       87.64      3.49 o 
  -8   2   5      110.72      109.78      2.93 o 
  -7   2   5        1.31       11.88      0.74 o 
  -6   2   5      925.23      987.33      7.27 o 
  -5   2   5      269.78      222.05      2.16 o 
  -4   2   5       12.34        1.08      0.25 o 
  -3   2   5     5984.70     5376.77     59.37 o 
  -2   2   5       37.02       65.34      0.81 o 
  -1   2   5     3358.25     2982.44     23.34 o 
   0   2   5      301.70      250.89      1.12 o 
   1   2   5     3535.20     2998.98     23.84 o 
   2   2   5       37.13       43.99      0.44 o 
   3   2   5     4880.69     4317.29     41.44 o 
   4   2   5     2669.43     2644.55     33.10 o 
   5   2   5      161.72      164.10      2.05 o 
   6   2   5       19.78       24.03      1.04 o 
   7   2   5       18.87       23.61      2.54 o 
   8   2   5       48.20       61.24      3.65 o 
   9   2   5       24.78       26.54      2.57 o 
  10   2   5      143.71      169.17      7.57 o 
  11   2   5       31.58       33.67      3.66 o 
  12   2   5       35.24       20.11      2.05 o 
 -13   3   5       10.50        7.80      2.00 o 
 -12   3   5        3.19        3.41      1.94 o 
 -11   3   5        7.32       11.83      2.09 o 
 -10   3   5      787.67      757.36     15.16 o 
  -9   3   5      128.06      122.33      4.22 o 
  -8   3   5       35.21       31.08      1.96 o 
  -7   3   5      316.21      294.73      5.31 o 
  -6   3   5       15.00       31.72      1.00 o 
  -5   3   5     1142.66     1365.34     11.03 o 
  -4   3   5     1943.69     1749.04     12.72 o 
  -3   3   5     1092.25     1230.44      7.66 o 
  -2   3   5     1978.61     2140.51     15.28 o 
  -1   3   5      102.32      148.09      0.74 o 
   0   3   5      465.10      392.59      3.54 o 
   1   3   5     4138.43     3584.22     38.88 o 
   2   3   5      351.25      288.99      3.05 o 
   3   3   5       88.27      153.30      2.20 o 
   4   3   5      161.51      135.42      3.44 o 
   5   3   5      354.46      390.89      5.37 o 
   6   3   5       80.56       65.44      3.28 o 
   7   3   5       51.19       52.04      3.27 o 
   8   3   5      767.15      731.29     18.33 o 
   9   3   5      586.23      592.72     14.62 o 
  10   3   5       34.03       43.04      3.14 o 
  11   3   5        0.21        0.89      1.12 o 
  12   3   5        5.70        4.63      1.42 o 
 -13   4   5        0.21        0.09      1.40 o 
 -12   4   5        8.42        5.65      1.32 o 
 -11   4   5      100.81      105.45      5.74 o 
 -10   4   5       16.62       24.03      2.12 o 
  -9   4   5      437.33      459.93      9.64 o 
  -8   4   5        1.30        5.24      1.40 o 
  -7   4   5       70.07       84.50      2.38 o 
  -6   4   5      100.99      116.78      1.67 o 
  -5   4   5      264.29      292.51      2.36 o 
  -4   4   5       42.95       39.01      0.84 o 
  -3   4   5     1570.88     1543.19     10.70 o 
  -2   4   5      292.23      385.26      2.07 o 
  -1   4   5     2214.49     2036.68     14.60 o 
   0   4   5      279.55      298.14      2.74 o 
   1   4   5      602.00      501.05      4.03 o 
   2   4   5      518.97      454.17      4.43 o 
   3   4   5       19.51        8.22      0.95 o 
   4   4   5      111.56      153.10      2.79 o 
   5   4   5       32.91       39.55      1.90 o 
   6   4   5        6.20       11.14      1.62 o 
   7   4   5      724.53      761.09     21.24 o 
   8   4   5       87.08       84.96      4.30 o 
   9   4   5      153.05      172.40     19.60 o 
  10   4   5       25.28       34.72      4.89 o 
  11   4   5        4.47        4.18      1.49 o 
 -12   5   5        0.88        1.37      1.13 o 
 -11   5   5        8.18        9.92      1.82 o 
 -10   5   5       32.29       33.82      2.52 o 
  -9   5   5       70.97       58.65      3.11 o 
  -8   5   5        3.40        8.61      1.93 o 
  -7   5   5        3.29        4.10      1.15 o 
  -6   5   5       57.74       51.35      1.71 o 
  -5   5   5       73.13       67.74      1.28 o 
  -4   5   5      149.93      130.39      1.44 o 
  -3   5   5     1200.47     1136.35      8.02 o 
  -2   5   5     3607.02     3527.12     32.52 o 
  -1   5   5      282.12      382.06      4.54 o 
   0   5   5      793.72      898.58      7.22 o 
   1   5   5     1928.22     2078.54     20.39 o 
   2   5   5      113.88      117.01      1.65 o 
   3   5   5        0.24        3.79      0.53 o 
   4   5   5      457.07      410.20      6.76 o 
   5   5   5        5.58        2.47      1.40 o 
   6   5   5      373.72      377.42      9.65 o 
   7   5   5      181.55      194.35      6.26 o 
   8   5   5      171.02      193.10      7.16 o 
   9   5   5        2.14        3.07      2.07 o 
  10   5   5       63.68       80.11      4.56 o 
  11   5   5        0.13       -0.40      1.09 o 
 -12   6   5       56.66       40.43      4.00 o 
 -11   6   5      154.39      157.20      5.65 o 
 -10   6   5       11.99        8.35      1.67 o 
  -9   6   5       55.03       57.99      4.25 o 
  -8   6   5       21.51       31.11      3.14 o 
  -7   6   5       25.99       28.81      2.16 o 
  -6   6   5       41.16       59.32      2.33 o 
  -5   6   5      174.41      239.22      3.41 o 
  -4   6   5      156.82      160.76      1.76 o 
  -3   6   5      138.36      118.14      1.32 o 
  -2   6   5      850.69      906.04      6.33 o 
  -1   6   5      641.06      667.00      5.46 o 
   0   6   5       17.80        8.44      0.56 o 
   1   6   5      204.28      289.36      2.80 o 
   2   6   5       36.42       67.95      1.30 o 
   3   6   5      102.22       92.86      2.24 o 
   4   6   5       35.60       30.35      1.54 o 
   5   6   5      215.35      203.17      5.46 o 
   6   6   5      169.91      167.95      5.86 o 
   7   6   5        4.70        3.24      1.56 o 
   8   6   5       10.63       13.93      2.33 o 
   9   6   5      108.97      130.01      5.09 o 
  10   6   5       57.83       60.85      6.04 o 
  11   6   5        0.87       -0.06      0.85 o 
 -12   7   5        1.65        0.24      1.02 o 
 -11   7   5        2.87        1.61      1.38 o 
 -10   7   5       36.99       34.00      3.17 o 
  -9   7   5        0.08        0.93      1.48 o 
  -8   7   5        2.87        8.92      1.65 o 
  -7   7   5       19.65       20.65      2.51 o 
  -6   7   5        9.52       15.51      1.33 o 
  -5   7   5        9.59       12.42      0.96 o 
  -4   7   5      766.65      728.90     10.69 o 
  -3   7   5       13.34       16.18      0.95 o 
  -2   7   5     1600.50     1560.33     15.20 o 
  -1   7   5     1701.02     1891.08     19.35 o 
   0   7   5       66.51       94.08      1.69 o 
   1   7   5       70.12       78.16      1.52 o 
   2   7   5      117.89      149.91      2.23 o 
   3   7   5        5.66       10.86      1.88 o 
   4   7   5        1.07        2.69      0.99 o 
   5   7   5      462.43      484.94     12.09 o 
   6   7   5       56.33       70.11      3.65 o 
   7   7   5      103.09      115.69      5.82 o 
   8   7   5       81.58      108.94      5.10 o 
   9   7   5        8.86       19.15      2.52 o 
  10   7   5       25.89       27.70      5.36 o 
 -11   8   5       27.76       19.37      1.75 o 
 -10   8   5        4.38        7.32      1.63 o 
  -9   8   5      111.18       98.97     16.25 o 
  -8   8   5       25.84       23.43      2.59 o 
  -7   8   5       10.79        8.22      1.93 o 
  -6   8   5        2.76        4.99      1.34 o 
  -5   8   5       56.56       57.89      3.67 o 
  -4   8   5      326.81      264.98      4.91 o 
  -3   8   5      126.90      143.00      3.07 o 
  -2   8   5       65.74       66.97      1.80 o 
  -1   8   5       73.52       86.01      1.81 o 
   0   8   5        0.39        1.15      0.75 o 
   1   8   5      870.82      943.34     14.46 o 
   2   8   5        3.22        5.19      1.30 o 
   3   8   5      158.11      210.88      5.53 o 
   4   8   5        0.05        8.45      1.73 o 
   5   8   5      480.16      527.31     13.64 o 
   6   8   5       92.48      107.81      4.66 o 
   7   8   5       17.49       22.71      2.60 o 
   8   8   5        0.15        1.17      1.37 o 
   9   8   5       34.32       36.58      2.65 o 
  10   8   5        1.71        5.17      2.48 o 
 -10   9   5      116.95      123.84      4.94 o 
  -9   9   5        8.40       10.32      1.99 o 
  -8   9   5       87.49       64.26     22.29 o 
  -7   9   5       16.89        8.50      2.31 o 
  -6   9   5       33.35       23.67      2.69 o 
  -5   9   5       49.84       51.80      5.38 o 
  -4   9   5      509.34      468.63     13.48 o 
  -3   9   5      405.17      414.93      7.30 o 
  -2   9   5        2.51        4.56      0.98 o 
  -1   9   5       87.86       87.87      3.20 o 
   0   9   5       26.05       31.04      1.74 o 
   1   9   5       38.74       55.63      2.27 o 
   2   9   5       28.33       24.29      1.91 o 
   3   9   5       81.81       79.74      3.00 o 
   4   9   5      588.64      633.86     15.67 o 
   5   9   5       37.55       40.33      2.94 o 
   6   9   5        0.08        0.10      1.35 o 
   7   9   5      110.32      112.85      5.14 o 
   8   9   5      162.86      172.74      5.38 o 
   9   9   5        4.83        5.51      1.70 o 
  -9  10   5       23.50       17.87      8.67 o 
  -8  10   5       31.80       30.33      8.52 o 
  -7  10   5       22.63       26.90      8.35 o 
  -6  10   5       51.79       41.92      3.25 o 
  -5  10   5        1.80        3.27      1.90 o 
  -4  10   5       63.31       46.01      3.37 o 
  -3  10   5       21.58       16.70      1.92 o 
  -2  10   5      262.64      256.95      6.58 o 
  -1  10   5        5.91       11.88      1.70 o 
   0  10   5        9.28        9.24      1.29 o 
   1  10   5      274.89      258.51      5.97 o 
   2  10   5        1.21        2.61      1.28 o 
   3  10   5      672.91      705.60     13.29 o 
   4  10   5       11.33       17.35      2.11 o 
   5  10   5        1.56        3.79      1.54 o 
   6  10   5        0.27        0.98      1.42 o 
   7  10   5       63.97       69.98      4.51 o 
   8  10   5        0.85        2.52      1.84 o 
  -9  11   5       14.86        8.40      2.33 o 
  -8  11   5       21.02       15.22      3.55 o 
  -7  11   5       21.22       16.45      8.14 o 
  -6  11   5       34.14       25.54      2.85 o 
  -5  11   5       18.87       27.99      2.78 o 
  -4  11   5       53.52       56.77      5.05 o 
  -3  11   5       18.41       18.28      2.53 o 
  -2  11   5       16.50       32.74      2.55 o 
  -1  11   5       10.74       15.58      2.48 o 
   0  11   5      146.47      148.76      4.67 o 
   1  11   5      242.08      238.67      5.68 o 
   2  11   5      126.31      136.56      4.97 o 
   3  11   5      127.22      120.85      4.28 o 
   4  11   5      121.52      128.31      4.72 o 
   5  11   5       10.96       13.84      2.17 o 
   6  11   5        5.43        8.77      1.88 o 
   7  11   5       18.80       16.60      2.25 o 
   8  11   5       11.59       12.74      2.40 o 
  -8  12   5       15.44        8.47      2.35 o 
  -7  12   5        0.98        0.78      1.19 o 
  -6  12   5       26.14       14.46      2.90 o 
  -5  12   5      109.30      131.41      5.34 o 
  -4  12   5       26.67       19.81      2.77 o 
  -3  12   5        0.51        2.71      1.90 o 
  -2  12   5        0.66        1.95      1.52 o 
  -1  12   5        0.35       -0.06      1.47 o 
   0  12   5        6.65        6.20      2.03 o 
   1  12   5        9.25        8.75      1.95 o 
   2  12   5       40.13       39.91      2.46 o 
   3  12   5        0.51       -0.22      1.05 o 
   4  12   5        5.77        5.01      1.27 o 
   5  12   5        1.68        0.87      1.32 o 
   6  12   5        3.16        4.47      1.21 o 
  -6  13   5        5.11        1.69      1.30 o 
  -5  13   5        4.44        2.91      1.30 o 
  -4  13   5       29.70       23.44      2.62 o 
  -3  13   5        6.54        6.00      1.97 o 
  -2  13   5        0.55        2.31      1.46 o 
  -1  13   5       19.99       22.72      2.29 o 
   0  13   5       32.86       34.34      2.54 o 
   1  13   5       63.45       59.05      3.13 o 
   2  13   5       72.30       77.24      4.55 o 
   3  13   5        0.24        0.64      0.93 o 
   4  13   5       22.64       10.85      2.68 o 
   5  13   5       14.90        8.01      2.81 o 
  -4  14   5        7.07        3.75      1.33 o 
  -3  14   5       18.87       10.86      1.67 o 
  -2  14   5       12.17       10.12      1.92 o 
  -1  14   5       56.22       37.92      5.46 o 
   0  14   5        6.88        4.80      1.38 o 
   1  14   5       22.24       11.70      1.53 o 
   2  14   5        8.17        8.73      1.23 o 
   3  14   5       26.40       15.37      4.41 o 
 -12   0   6       93.08       99.13     22.78 o 
 -10   0   6        0.49        5.51      2.89 o 
  -8   0   6       83.80       81.84      5.56 o 
  -6   0   6       25.68       32.07      1.47 o 
  -4   0   6      420.94      336.30      2.81 o 
  -2   0   6     1259.69     1475.26     15.43 o 
   0   0   6       21.84       58.46      0.46 o 
   2   0   6       88.19       28.77      0.45 o 
   4   0   6      406.45      288.33      4.02 o 
   6   0   6      185.32      191.67      4.23 o 
   8   0   6       26.03       19.82      3.25 o 
  10   0   6       24.26       33.92      5.48 o 
  12   0   6      213.89      248.79     10.86 o 
 -13   1   6      108.38      121.88      3.70 o 
 -12   1   6        0.20       -0.06      1.13 o 
 -11   1   6       10.02       16.74      2.14 o 
 -10   1   6       50.96       51.86      3.41 o 
  -9   1   6      152.05      163.06      5.09 o 
  -8   1   6      112.71      114.11      2.98 o 
  -7   1   6      152.81      182.49      2.93 o 
  -6   1   6      407.09      495.84      4.37 o 
  -5   1   6      149.25      207.75      2.18 o 
  -4   1   6      663.36      871.45      5.11 o 
  -3   1   6      474.36      481.27      3.00 o 
  -2   1   6       27.56        6.44      0.36 o 
  -1   1   6     1492.12     1118.26      6.47 o 
   0   1   6     2147.53     2201.74     13.92 o 
   1   1   6      341.08      342.60      1.55 o 
   2   1   6     1339.83     1211.74      7.90 o 
   3   1   6     3355.97     3189.79     28.02 o 
   4   1   6        0.99        6.81      0.63 o 
   5   1   6     2641.94     2563.61     29.28 o 
   6   1   6      162.89      156.71      2.73 o 
   7   1   6       23.69       35.89      2.49 o 
   8   1   6        0.32        1.36      1.35 o 
   9   1   6       49.98       45.80      4.30 o 
  10   1   6        3.24        0.66      1.64 o 
  11   1   6       28.70       27.29      3.85 o 
  12   1   6       16.13       10.59      1.83 o 
 -13   2   6        0.24        0.65      1.00 o 
 -12   2   6       40.82       39.97      4.12 o 
 -11   2   6        3.17        3.12      1.62 o 
 -10   2   6      130.96      141.96      5.63 o 
  -9   2   6        3.91        8.44      1.57 o 
  -8   2   6       15.51       16.56      1.55 o 
  -7   2   6      455.77      552.94      5.90 o 
  -6   2   6       23.93       57.78      1.39 o 
  -5   2   6      671.80      767.19      8.22 o 
  -4   2   6      236.67      231.69      2.31 o 
  -3   2   6     2114.65     2084.14     14.57 o 
  -2   2   6     4725.62     4087.67     38.22 o 
  -1   2   6        1.90        0.71      0.15 o 
   0   2   6      495.87      582.40      3.81 o 
   1   2   6      610.01      768.31      3.57 o 
   2   2   6      180.14      226.82      2.05 o 
   3   2   6      941.60      917.71      6.80 o 
   4   2   6       26.12        3.45      0.39 o 
   5   2   6       24.89       68.83      2.56 o 
   6   2   6      974.84     1129.37     20.49 o 
   7   2   6       19.14       24.97      2.41 o 
   8   2   6       13.11       15.41      2.23 o 
   9   2   6       63.78       87.69      4.63 o 
  10   2   6      108.50      118.51      6.79 o 
  11   2   6        0.01       -1.30      1.30 o 
  12   2   6       22.28       16.08      1.99 o 
 -13   3   6       12.85        7.83      1.53 o 
 -12   3   6       75.30       58.90      4.77 o 
 -11   3   6       45.44       45.68      3.23 o 
 -10   3   6        0.17       -0.02      1.20 o 
  -9   3   6      465.94      455.78     10.32 o 
  -8   3   6       11.15        4.17      1.14 o 
  -7   3   6      412.58      401.86      7.37 o 
  -6   3   6       65.91      116.17      1.76 o 
  -5   3   6       77.14       82.34      0.99 o 
  -4   3   6       98.38      119.12      1.18 o 
  -3   3   6      900.72      662.69      3.88 o 
  -2   3   6     1104.10     1034.74      6.02 o 
  -1   3   6       20.64       31.82      0.76 o 
   0   3   6       17.93       24.61      0.62 o 
   1   3   6      145.72       75.58      1.04 o 
   2   3   6       32.82       36.78      0.96 o 
   3   3   6      353.64      406.97      4.69 o 
   4   3   6       68.91       73.97      1.60 o 
   5   3   6       11.41       18.56      1.09 o 
   6   3   6      275.19      291.77      7.21 o 
   7   3   6       37.15       40.38      2.73 o 
   8   3   6      200.35      255.44      9.83 o 
   9   3   6      255.42      273.74     10.79 o 
  10   3   6        5.07        3.08      1.45 o 
  11   3   6       18.41       21.22      2.00 o 
 -13   4   6       35.32       20.57      3.40 o 
 -12   4   6        8.67        7.53      1.44 o 
 -11   4   6       11.96       12.63      2.05 o 
 -10   4   6       77.09       72.17      4.82 o 
  -9   4   6        4.92        9.65      1.81 o 
  -8   4   6       11.37       14.84      1.79 o 
  -7   4   6        1.43        1.27      0.71 o 
  -6   4   6       99.38       92.99      1.39 o 
  -5   4   6      360.00      360.35      3.94 o 
  -4   4   6      133.41      106.07      1.15 o 
  -3   4   6      753.99      909.91      5.84 o 
  -2   4   6      186.71      160.31      1.06 o 
  -1   4   6       49.14       27.18      0.40 o 
   0   4   6     2811.07     2582.26     25.62 o 
   1   4   6     2743.23     3069.43     33.13 o 
   2   4   6       39.33       72.41      1.10 o 
   3   4   6       13.25        2.30      0.39 o 
   4   4   6        9.44        8.33      0.86 o 
   5   4   6       52.09       59.23      2.15 o 
   6   4   6        8.99       22.57      1.98 o 
   7   4   6        0.08        2.44      1.59 o 
   8   4   6      228.35      238.57      7.64 o 
   9   4   6       10.48        8.48      2.12 o 
  10   4   6        6.28       13.38      2.16 o 
  11   4   6        0.27       -0.71      1.14 o 
 -12   5   6       19.53       14.56      3.71 o 
 -11   5   6        0.04        3.11      1.66 o 
 -10   5   6       20.14       14.19      2.02 o 
  -9   5   6      257.66      227.78      6.52 o 
  -8   5   6        5.55        2.69      1.23 o 
  -7   5   6       77.39      120.72      3.94 o 
  -6   5   6       16.71       20.31      1.63 o 
  -5   5   6        6.17       12.59      0.60 o 
  -4   5   6        4.39        7.51      0.53 o 
  -3   5   6      876.17      839.13      6.11 o 
  -2   5   6      687.64      889.15      6.25 o 
  -1   5   6     1784.78     1793.68     19.71 o 
   0   5   6      503.04      558.52      4.63 o 
   1   5   6        4.28        8.02      0.54 o 
   2   5   6      188.27      148.23      1.85 o 
   3   5   6      453.02      571.55      7.63 o 
   4   5   6      145.03      156.11      2.72 o 
   5   5   6      205.13      184.95      4.93 o 
   6   5   6      171.65      187.62      6.69 o 
   7   5   6       18.47       29.67      2.59 o 
   8   5   6      272.64      286.35      9.30 o 
   9   5   6       63.86       64.80      4.41 o 
  10   5   6        1.71        3.10      1.54 o 
  11   5   6        6.53        5.61      1.31 o 
 -12   6   6       31.94       16.30      2.36 o 
 -11   6   6        1.71        3.53      1.57 o 
 -10   6   6       28.58       33.13      2.66 o 
  -9   6   6        2.91        8.79      1.66 o 
  -8   6   6      411.51      384.94      9.12 o 
  -7   6   6        4.54        3.22      1.08 o 
  -6   6   6      151.05      167.64      4.23 o 
  -5   6   6       15.19       17.22      0.81 o 
  -4   6   6        7.48        8.80      0.52 o 
  -3   6   6      708.14      768.35      6.21 o 
  -2   6   6     2003.89     1972.19     20.05 o 
  -1   6   6     1023.72     1022.01      8.98 o 
   0   6   6      577.53      724.86      6.59 o 
   1   6   6      804.45      831.07      8.61 o 
   2   6   6     1301.77     1357.15     15.99 o 
   3   6   6       55.62       75.45      1.58 o 
   4   6   6       48.43       60.01      3.18 o 
   5   6   6        1.61        0.45      1.12 o 
   6   6   6      487.94      528.50     13.50 o 
   7   6   6      219.11      230.58      7.76 o 
   8   6   6      125.68      126.90      5.89 o 
   9   6   6       11.34       11.93      1.94 o 
  10   6   6      155.32      186.43      6.53 o 
  11   6   6        7.00        5.01      1.13 o 
 -11   7   6       14.75       10.68      2.14 o 
 -10   7   6       30.34       29.84      3.37 o 
  -9   7   6       56.23       51.75      4.50 o 
  -8   7   6       58.18       45.70      2.76 o 
  -7   7   6      427.63      413.51      9.84 o 
  -6   7   6      209.19      191.50      3.92 o 
  -5   7   6        3.76       16.31      1.32 o 
  -4   7   6       69.93       84.32      3.61 o 
  -3   7   6      368.01      314.22      4.52 o 
  -2   7   6      232.66      247.37      2.91 o 
  -1   7   6      156.92      170.01      2.41 o 
   0   7   6      169.19      176.10      2.53 o 
   1   7   6      245.50      229.15      3.16 o 
   2   7   6       92.88      111.78      3.01 o 
   3   7   6      113.25      148.26      3.07 o 
   4   7   6      185.57      239.11      6.16 o 
   5   7   6      469.00      475.67     11.82 o 
   6   7   6      264.27      281.39      9.07 o 
   7   7   6       20.36       27.99      2.95 o 
   8   7   6        0.39        0.95      1.69 o 
   9   7   6        9.43       10.04      2.52 o 
  10   7   6        0.00        1.07      1.04 o 
 -11   8   6        9.02        9.23      4.20 o 
 -10   8   6       29.04       21.79      3.37 o 
  -9   8   6       20.90       23.59      2.75 o 
  -8   8   6       23.44       19.81      6.27 o 
  -7   8   6       40.58       33.19      4.09 o 
  -6   8   6       16.89       24.40      2.63 o 
  -5   8   6       20.38       22.42      2.47 o 
  -4   8   6       56.95       72.30      2.46 o 
  -3   8   6       11.93       19.47      1.18 o 
  -2   8   6        6.22       11.39      1.83 o 
  -1   8   6       50.39       35.47      1.85 o 
   0   8   6      547.79      533.98      8.11 o 
   1   8   6       78.88       72.54      2.26 o 
   2   8   6       30.70       38.11      1.79 o 
   3   8   6       51.77       56.76      2.58 o 
   4   8   6      433.29      459.23     11.96 o 
   5   8   6        1.67        5.00      2.16 o 
   6   8   6       33.07       34.21      2.80 o 
   7   8   6       43.24       51.56      3.39 o 
   8   8   6        3.44        6.06      1.74 o 
   9   8   6        8.13       10.02      1.57 o 
  10   8   6        8.54        5.14      1.04 o 
 -10   9   6        0.01        0.35      1.18 o 
  -9   9   6      126.47      111.73      7.53 o 
  -8   9   6        1.82        2.23      1.79 o 
  -7   9   6       87.69       77.19     15.46 o 
  -6   9   6        0.41        3.69      2.27 o 
  -5   9   6       42.17       33.90      3.49 o 
  -4   9   6        0.67        0.51      1.28 o 
  -3   9   6       12.00        7.61      1.57 o 
  -2   9   6        2.29        6.47      1.13 o 
  -1   9   6       50.69       67.46      2.64 o 
   0   9   6       13.72       19.65      2.22 o 
   1   9   6       52.98       61.58      4.71 o 
   2   9   6       30.45       39.26      2.93 o 
   3   9   6      508.20      512.87     13.71 o 
   4   9   6       75.66       76.64      5.02 o 
   5   9   6       64.38       50.85      4.39 o 
   6   9   6       22.36       30.61      2.62 o 
   7   9   6        0.31       -0.05      1.25 o 
   8   9   6        4.23        4.24      1.53 o 
   9   9   6       19.35       20.84      3.92 o 
  -9  10   6        0.04        1.73      3.70 o 
  -8  10   6       15.07       16.82      6.78 o 
  -7  10   6       12.82        9.89      2.37 o 
  -6  10   6        0.68       -0.08      2.25 o 
  -5  10   6       20.60       29.07      4.28 o 
  -4  10   6       20.06       18.40      2.44 o 
  -3  10   6       13.31       22.24      2.38 o 
  -2  10   6      160.66      153.70      4.07 o 
  -1  10   6      194.93      180.84      4.73 o 
   0  10   6       38.93       30.97      2.11 o 
   1  10   6        2.85        6.01      1.31 o 
   2  10   6       34.00       51.91      2.49 o 
   3  10   6      167.74      173.01      5.36 o 
   4  10   6      206.16      206.25      6.33 o 
   5  10   6        4.01        5.60      1.81 o 
   6  10   6       36.07       39.62      3.11 o 
   7  10   6       10.01        9.70      1.77 o 
   8  10   6        9.54       12.86      2.96 o 
  -8  11   6        0.00        2.32      2.32 o 
  -7  11   6       26.51       29.78      7.17 o 
  -6  11   6       18.41       20.35      2.65 o 
  -5  11   6        2.53        3.24      2.30 o 
  -4  11   6      109.80      131.78      5.69 o 
  -3  11   6      230.55      240.08      9.12 o 
  -2  11   6       32.83       36.18      3.13 o 
  -1  11   6      112.04      132.16     10.61 o 
   0  11   6        3.43        2.49      1.21 o 
   1  11   6       18.93       19.71      1.95 o 
   2  11   6       47.51       50.90      3.07 o 
   3  11   6       43.53       53.55      4.36 o 
   4  11   6        3.46       14.51      1.91 o 
   5  11   6        1.05        2.33      1.28 o 
   6  11   6        1.00       -1.09      1.49 o 
   7  11   6        5.76        4.60      1.25 o 
  -7  12   6        1.59        0.29      1.14 o 
  -6  12   6       64.02       70.33     10.63 o 
  -5  12   6       39.19       39.04      2.96 o 
  -4  12   6       15.01       16.20      2.60 o 
  -3  12   6       10.68       13.95      2.25 o 
  -2  12   6       34.41       33.04      3.54 o 
  -1  12   6       29.81       28.86      4.75 o 
   0  12   6        9.20       11.37      2.49 o 
   1  12   6      100.11      103.86      5.45 o 
   2  12   6        2.33        2.58      1.14 o 
   3  12   6       16.22       20.23      1.97 o 
   4  12   6       67.28       56.74      6.70 o 
   5  12   6        3.28        2.81      1.13 o 
   6  12   6       45.49       36.51      4.59 o 
  -6  13   6        0.25       -0.71      1.18 o 
  -5  13   6       38.68       24.30      2.79 o 
  -4  13   6        0.50        0.74      1.27 o 
  -3  13   6        1.22        3.93      1.57 o 
  -2  13   6        0.04       -0.12      1.43 o 
  -1  13   6      184.47      215.63      7.32 o 
   0  13   6       36.58       35.70      3.77 o 
   1  13   6        0.01       -0.19      1.10 o 
   2  13   6        0.82        1.35      1.11 o 
   3  13   6        4.95        3.52      1.02 o 
   4  13   6        6.28        2.75      1.17 o 
   5  13   6        9.34        5.65      1.94 o 
  -4  14   6        3.76        3.05      1.29 o 
  -3  14   6        4.08        1.94      1.20 o 
  -2  14   6        8.82        8.10      1.55 o 
  -1  14   6       47.29       31.02      3.54 o 
   0  14   6        1.18        1.87      1.23 o 
   1  14   6       27.11       18.53      3.08 o 
   2  14   6        2.22        0.59      1.25 o 
 -13   0   7       97.51      100.16      5.94 o 
 -11   0   7       62.91       76.63      5.44 o 
  -9   0   7       77.41       85.15      5.85 o 
  -7   0   7        4.22       10.43      1.11 o 
  -5   0   7     4315.65     4306.15     66.10 o 
  -3   0   7     4062.40     3683.56     58.42 o 
  -1   0   7     3955.82     3716.08     42.31 o 
   1   0   7      645.00      724.76      6.58 o 
   3   0   7     4310.48     4128.03     53.82 o 
   5   0   7      793.77      774.06     11.02 o 
   7   0   7        6.11        9.42      2.93 o 
   9   0   7      149.28      126.21     17.58 o 
  11   0   7       26.05       28.96      4.25 o 
 -13   1   7       13.73       14.64      1.68 o 
 -12   1   7      195.39      197.48      5.98 o 
 -11   1   7        9.66        9.52      1.85 o 
 -10   1   7       21.35       32.95      2.62 o 
  -9   1   7       10.64       12.48      1.90 o 
  -8   1   7        1.98        3.63      1.18 o 
  -7   1   7        0.37        4.18      0.73 o 
  -6   1   7      344.50      538.13      4.97 o 
  -5   1   7      868.04      863.52      8.53 o 
  -4   1   7      266.98      372.17      2.31 o 
  -3   1   7     1257.54     1173.96      8.37 o 
  -2   1   7       18.59        8.76      0.27 o 
  -1   1   7      445.18      386.01      2.25 o 
   0   1   7      113.57       65.05      0.76 o 
   1   1   7      117.00      104.22      0.61 o 
   2   1   7       49.06       24.92      0.53 o 
   3   1   7      214.72      264.08      2.60 o 
   4   1   7      444.39      494.89      6.39 o 
   5   1   7     1263.00     1314.18     13.85 o 
   6   1   7     1220.35     1350.53     27.43 o 
   7   1   7       13.82       19.55      2.48 o 
   8   1   7       18.42       18.66      2.61 o 
   9   1   7        1.61       -2.10      2.11 o 
  10   1   7       14.62       13.93      2.77 o 
  11   1   7        6.15        6.54      2.02 o 
 -13   2   7       14.09       12.80      2.31 o 
 -12   2   7        0.47        0.27      1.38 o 
 -11   2   7      104.00      113.70      5.10 o 
 -10   2   7        0.12        0.94      1.29 o 
  -9   2   7        6.27        2.54      1.32 o 
  -8   2   7       84.99      102.81      4.73 o 
  -7   2   7      392.75      511.03      5.56 o 
  -6   2   7        2.21        3.16      0.46 o 
  -5   2   7       23.97       36.64      1.06 o 
  -4   2   7      503.26      576.67      3.81 o 
  -3   2   7       94.24      126.89      1.40 o 
  -2   2   7      321.29      237.72      1.67 o 
  -1   2   7     7394.39     5888.77     66.98 o 
   0   2   7      473.70      535.05      3.68 o 
   1   2   7      242.93      353.48      1.89 o 
   2   2   7       20.47       30.50      0.37 o 
   3   2   7     1252.59     1042.90     10.02 o 
   4   2   7      191.28      210.68      2.79 o 
   5   2   7      387.52      348.29      4.90 o 
   6   2   7      194.23      244.55      5.89 o 
   7   2   7      325.87      368.82     10.90 o 
   8   2   7        5.14        6.15      1.87 o 
   9   2   7      114.71       97.29      9.37 o 
  10   2   7        9.31        9.77      2.25 o 
  11   2   7        0.83        1.51      1.48 o 
 -13   3   7        2.96        2.39      1.05 o 
 -12   3   7        6.88        7.75      1.85 o 
 -11   3   7       40.53       45.72      3.20 o 
 -10   3   7       57.02       51.29      3.09 o 
  -9   3   7       26.53       38.15      2.84 o 
  -8   3   7      106.61      117.34      3.86 o 
  -7   3   7        0.32        1.75      0.58 o 
  -6   3   7        1.95        4.36      0.51 o 
  -5   3   7      435.77      542.54      5.68 o 
  -4   3   7     1391.03     1611.99     12.41 o 
  -3   3   7      184.01      205.21      1.87 o 
  -2   3   7     1112.50     1135.35      7.00 o 
  -1   3   7     1246.76     1050.30      5.86 o 
   0   3   7     2601.77     2765.66     27.58 o 
   1   3   7      262.58      233.22      2.69 o 
   2   3   7     3479.27     3386.05     38.93 o 
   3   3   7      122.68      119.76      1.65 o 
   4   3   7       72.46      117.42      2.16 o 
   5   3   7       53.25       48.92      1.94 o 
   6   3   7       94.49       74.89      3.17 o 
   7   3   7        3.18        5.89      1.76 o 
   8   3   7       96.37      106.02      5.21 o 
   9   3   7       32.35       34.06      3.16 o 
  10   3   7        0.56        1.91      1.63 o 
  11   3   7        0.06       -0.66      0.97 o 
 -13   4   7       76.29       84.29      8.62 o 
 -12   4   7       20.78       20.02      4.58 o 
 -11   4   7        0.17       -0.91      1.40 o 
 -10   4   7       17.46       20.45      2.18 o 
  -9   4   7      170.76      157.47      5.23 o 
  -8   4   7      128.61      126.15      5.00 o 
  -7   4   7      121.83      119.43      2.52 o 
  -6   4   7        0.23        1.23      0.50 o 
  -5   4   7     1168.53     1222.31     10.69 o 
  -4   4   7       30.87       27.93      0.80 o 
  -3   4   7       71.89       72.11      1.18 o 
  -2   4   7      486.90      638.47      4.57 o 
  -1   4   7       24.84       13.00      0.43 o 
   0   4   7        3.58        3.77      1.04 o 
   1   4   7      520.89      525.50      4.38 o 
   2   4   7       30.63       14.22      0.61 o 
   3   4   7      600.20      641.91      6.29 o 
   4   4   7      244.01      291.19      4.28 o 
   5   4   7     1528.24     1510.45     29.80 o 
   6   4   7      251.48      290.42      8.11 o 
   7   4   7       87.51       98.81      4.26 o 
   8   4   7        3.42        4.93      1.88 o 
   9   4   7        1.70        1.77      1.58 o 
  10   4   7       18.13       17.66      1.96 o 
  11   4   7       12.63       14.90      1.68 o 
 -12   5   7       63.93       39.05      4.79 o 
 -11   5   7        0.67        3.20      1.47 o 
 -10   5   7      167.28      153.52      5.20 o 
  -9   5   7      236.47      183.66      6.26 o 
  -8   5   7      151.69      161.58      4.50 o 
  -7   5   7      154.04      170.85      4.16 o 
  -6   5   7      111.53      123.07      2.59 o 
  -5   5   7       51.18       50.61      1.19 o 
  -4   5   7      179.49      181.59      1.96 o 
  -3   5   7      419.23      469.56      3.76 o 
  -2   5   7       43.48       19.33      1.09 o 
  -1   5   7     4445.45     4378.14     56.97 o 
   0   5   7     1321.27     1477.42     13.34 o 
   1   5   7       60.03       78.99      1.40 o 
   2   5   7        6.21       14.30      0.66 o 
   3   5   7      714.05      655.74      9.70 o 
   4   5   7        5.16        8.23      1.08 o 
   5   5   7       10.05        8.73      2.11 o 
   6   5   7      301.84      325.39      9.31 o 
   7   5   7       57.34       70.00      4.00 o 
   8   5   7        8.52       12.92      2.38 o 
   9   5   7        1.73        0.79      1.49 o 
  10   5   7        2.26        1.57      1.47 o 
  11   5   7        4.74        7.36      1.35 o 
 -12   6   7        0.03       -1.25      1.63 o 
 -11   6   7       84.39       90.34      3.71 o 
 -10   6   7        3.20        2.35      1.64 o 
  -9   6   7      114.73      110.86      4.26 o 
  -8   6   7        0.02        1.24      1.25 o 
  -7   6   7     1172.12     1007.11     20.76 o 
  -6   6   7      214.74      208.95      3.73 o 
  -5   6   7      433.11      386.48      5.11 o 
  -4   6   7       15.12       17.10      0.83 o 
  -3   6   7       11.30       12.38      0.78 o 
  -2   6   7        1.11        0.71      0.44 o 
  -1   6   7      412.97      464.59      4.27 o 
   0   6   7      107.32       80.71      2.06 o 
   1   6   7      748.70      894.22      8.78 o 
   2   6   7      146.45      172.53      2.59 o 
   3   6   7      377.67      439.25     10.62 o 
   4   6   7      390.15      373.28      8.10 o 
   5   6   7        2.10        8.19      1.69 o 
   6   6   7      122.41      118.10     11.05 o 
   7   6   7      234.03      255.96      7.88 o 
   8   6   7       25.27       23.24      2.63 o 
   9   6   7       21.66       31.78      3.06 o 
  10   6   7        4.45        4.18      1.66 o 
 -11   7   7        4.39        5.24      2.10 o 
 -10   7   7       10.13       10.07      1.75 o 
  -9   7   7      127.43      125.92      7.60 o 
  -8   7   7        2.18        2.79      1.23 o 
  -7   7   7        2.19        2.80      1.13 o 
  -6   7   7      120.46      112.35      3.31 o 
  -5   7   7       17.19       26.90      1.98 o 
  -4   7   7        9.04       13.82      1.44 o 
  -3   7   7       80.57       72.55      2.62 o 
  -2   7   7       14.34        6.49      0.74 o 
  -1   7   7      646.90      637.41      6.80 o 
   0   7   7       36.22       40.35      1.57 o 
   1   7   7      200.11      264.27      4.18 o 
   2   7   7       30.47       52.43      2.39 o 
   3   7   7      217.77      245.81      5.94 o 
   4   7   7       49.70       56.12      2.96 o 
   5   7   7      275.38      308.32      9.03 o 
   6   7   7      217.31      237.02      8.72 o 
   7   7   7        0.03        3.12      1.70 o 
   8   7   7        0.99        4.41      1.60 o 
   9   7   7        4.33        8.14      1.73 o 
  10   7   7       22.95       12.17      1.68 o 
 -11   8   7        4.86        1.92      1.65 o 
 -10   8   7        1.62        0.54      1.14 o 
  -9   8   7       14.39       12.86      2.89 o 
  -8   8   7       19.22       11.46      2.07 o 
  -7   8   7       12.92       22.01      2.21 o 
  -6   8   7       33.10       33.29      2.28 o 
  -5   8   7       44.09       48.66      3.60 o 
  -4   8   7       39.66       49.04      2.16 o 
  -3   8   7       10.76       18.48      3.07 o 
  -2   8   7       32.28       42.64      1.94 o 
  -1   8   7      198.21      179.15      3.66 o 
   0   8   7       14.87       28.39      1.62 o 
   1   8   7      305.72      269.32      5.46 o 
   2   8   7       28.89       29.30      1.81 o 
   3   8   7       15.23       15.21      3.25 o 
   4   8   7       58.00       80.76      8.02 o 
   5   8   7       74.83       68.36      4.56 o 
   6   8   7        6.18       14.39      2.48 o 
   7   8   7       57.27       59.78      3.88 o 
   8   8   7        0.02        1.03      1.45 o 
   9   8   7        5.86        4.40      1.35 o 
 -10   9   7       12.77        8.81      4.12 o 
  -9   9   7       42.94       24.82      8.50 o 
  -8   9   7        8.39       11.75      3.73 o 
  -7   9   7       12.37        9.71      4.24 o 
  -6   9   7       13.88       21.76      1.95 o 
  -5   9   7        0.38        2.97      1.17 o 
  -4   9   7      408.82      427.18      9.52 o 
  -3   9   7       12.77       17.55      2.12 o 
  -2   9   7      185.77      167.05      4.85 o 
  -1   9   7      206.09      244.34      5.62 o 
   0   9   7       26.19       35.37      1.87 o 
   1   9   7      113.20      133.74      3.68 o 
   2   9   7       10.82       12.33      1.54 o 
   3   9   7       20.60       21.09      2.39 o 
   4   9   7       82.80      112.22      4.68 o 
   5   9   7       35.05       30.77      2.94 o 
   6   9   7       33.86       45.62      4.42 o 
   7   9   7        5.91        6.11      1.82 o 
   8   9   7        1.71        5.64      2.27 o 
   9   9   7        4.08        3.75      1.10 o 
  -9  10   7       10.08        7.92      2.66 o 
  -8  10   7       10.93       22.95      4.20 o 
  -7  10   7      140.88      158.70     11.34 o 
  -6  10   7      137.52      126.81      5.34 o 
  -5  10   7       77.65       67.86     10.11 o 
  -4  10   7       54.84       60.10      3.07 o 
  -3  10   7       70.01       70.54      3.12 o 
  -2  10   7        0.17        8.33      1.44 o 
  -1  10   7      172.06      181.62      5.60 o 
   0  10   7       68.49       59.78      2.56 o 
   1  10   7       19.08       26.51      2.11 o 
   2  10   7       23.73       24.18      2.09 o 
   3  10   7       62.76       56.90      3.00 o 
   4  10   7       46.38       59.56      3.66 o 
   5  10   7       10.40        9.62      1.93 o 
   6  10   7        0.11        2.89      1.37 o 
   7  10   7       24.49       30.71      4.95 o 
   8  10   7        4.89        3.58      1.25 o 
  -8  11   7        1.04       -2.52      2.52 o 
  -7  11   7       13.16       11.38      4.03 o 
  -6  11   7      165.09      166.09      7.68 o 
  -5  11   7       92.64       92.74      4.59 o 
  -4  11   7       73.02       84.81      7.61 o 
  -3  11   7      105.73      108.32      5.89 o 
  -2  11   7      146.29      155.03     14.61 o 
  -1  11   7       26.84       29.81      2.34 o 
   0  11   7       69.60       74.79      5.64 o 
   1  11   7       93.12       72.44      3.94 o 
   2  11   7       86.83      105.46      4.19 o 
   3  11   7       29.75       31.70      2.29 o 
   4  11   7       24.99       35.99      4.98 o 
   5  11   7       25.74       26.02      2.35 o 
   6  11   7       47.35       41.80      7.21 o 
   7  11   7        0.40       -0.10      1.01 o 
  -7  12   7       17.09       22.95     13.39 o 
  -6  12   7       15.56       17.64      4.73 o 
  -5  12   7        3.35        7.82      2.06 o 
  -4  12   7        5.74        4.66      1.72 o 
  -3  12   7       85.29       84.83      4.47 o 
  -2  12   7       10.35       14.26      2.26 o 
  -1  12   7       86.21       82.58      5.51 o 
   0  12   7        0.00        2.04      1.52 o 
   1  12   7       98.14      100.21      4.90 o 
   2  12   7       15.34       17.29      2.11 o 
   3  12   7       32.27       33.49      2.43 o 
   4  12   7       12.73       17.46      3.52 o 
   5  12   7        3.89        6.53      1.38 o 
   6  12   7        7.08        6.61      0.99 o 
  -6  13   7        5.41        3.05      1.50 o 
  -5  13   7        0.02        0.89      1.11 o 
  -4  13   7       26.86       19.43      2.33 o 
  -3  13   7        2.65        2.75      1.65 o 
  -2  13   7        2.10        1.13      1.56 o 
  -1  13   7        5.01        3.82      1.63 o 
   0  13   7       64.60       54.54      4.56 o 
   1  13   7        1.53        2.32      1.14 o 
   2  13   7        3.78        2.96      1.51 o 
   3  13   7        3.71        1.68      0.82 o 
   4  13   7       65.46       62.67      7.20 o 
  -3  14   7        0.08       -0.07      1.11 o 
  -2  14   7        4.41        4.17      1.63 o 
  -1  14   7       10.66        8.62      1.76 o 
   0  14   7        1.49        0.10      1.04 o 
   1  14   7       10.12        7.29      1.37 o 
   2  14   7        6.29        2.55      1.58 o 
 -12   0   8       65.45       82.87      5.16 o 
 -10   0   8       26.31       27.72      4.27 o 
  -8   0   8       41.65       39.07      3.82 o 
  -6   0   8     3301.88     2937.26     51.17 o 
  -4   0   8     1532.88     1562.94     19.65 o 
  -2   0   8      475.00      741.79      7.40 o 
   0   0   8       24.94       10.60      0.68 o 
   2   0   8     2213.39     1737.27     15.86 o 
   4   0   8      134.25      114.47      2.00 o 
   6   0   8      201.35      160.83     10.60 o 
   8   0   8       26.48       18.33      4.68 o 
  10   0   8        0.29       -3.03      3.03 o 
 -13   1   8       18.14       11.31      1.57 o 
 -12   1   8       13.57       13.68      2.23 o 
 -11   1   8      485.63      493.66     11.81 o 
 -10   1   8      127.02      137.16      5.06 o 
  -9   1   8       16.15       14.65      2.11 o 
  -8   1   8       30.90       34.03      2.29 o 
  -7   1   8       24.29       36.53      1.42 o 
  -6   1   8      180.63      179.01      2.17 o 
  -5   1   8        2.38       12.59      0.65 o 
  -4   1   8      680.81      690.88      6.11 o 
  -3   1   8       59.44      125.81      1.31 o 
  -2   1   8      938.00     1257.55      8.40 o 
  -1   1   8     6308.81     5590.00     62.54 o 
   0   1   8      396.73      389.46      2.70 o 
   1   1   8      151.72      106.52      0.77 o 
   2   1   8      855.82      809.28      4.35 o 
   3   1   8      156.54      178.94      2.63 o 
   4   1   8      635.86      714.44      6.50 o 
   5   1   8       68.76       48.49      2.38 o 
   6   1   8       13.03       17.89      1.75 o 
   7   1   8       85.27       99.35      5.16 o 
   8   1   8       25.42       23.07      2.93 o 
   9   1   8       14.39       10.02      2.39 o 
  10   1   8        0.01       -0.06      1.66 o 
  11   1   8        1.40       -1.35      1.52 o 
 -13   2   8       14.30       12.16      1.80 o 
 -12   2   8       60.34       66.81      6.02 o 
 -11   2   8        0.81        2.12      1.56 o 
 -10   2   8        2.46        6.53      1.65 o 
  -9   2   8       35.81       27.65      2.74 o 
  -8   2   8       13.79        7.41      1.51 o 
  -7   2   8       50.48       54.74      1.52 o 
  -6   2   8      201.40      181.90      2.51 o 
  -5   2   8      425.55      560.47      4.53 o 
  -4   2   8        5.05        9.51      0.44 o 
  -3   2   8     1131.85     1182.84      8.93 o 
  -2   2   8       41.66       34.94      0.68 o 
  -1   2   8      510.79      669.89      3.61 o 
   0   2   8      252.51      250.63      2.13 o 
   1   2   8      227.22      304.36      1.86 o 
   2   2   8       49.13       79.90      1.06 o 
   3   2   8       13.77       27.89      1.08 o 
   4   2   8      557.95      539.10      5.81 o 
   5   2   8      116.98      126.83      2.81 o 
   6   2   8      186.99      188.42      5.17 o 
   7   2   8       37.50       51.89      3.77 o 
   8   2   8       80.45       92.03      7.82 o 
   9   2   8       26.74       29.54      3.22 o 
  10   2   8       11.20       19.51      3.35 o 
  11   2   8        0.00        0.74      1.82 o 
 -13   3   8       14.52       13.37      2.03 o 
 -12   3   8       16.00       11.01      1.61 o 
 -11   3   8      148.17      168.18      5.60 o 
 -10   3   8       64.32       68.94      3.89 o 
  -9   3   8      102.87       89.90      3.83 o 
  -8   3   8        0.37        2.04      1.45 o 
  -7   3   8      100.00      118.87      2.51 o 
  -6   3   8       35.56       29.64      1.11 o 
  -5   3   8     3343.57     3177.37     35.55 o 
  -4   3   8      184.72      213.68      2.01 o 
  -3   3   8      102.75      119.70      1.23 o 
  -2   3   8      233.64      216.02      1.77 o 
  -1   3   8     4024.44     3837.32     35.92 o 
   0   3   8       83.01      112.86      1.19 o 
   1   3   8     1139.87     1173.16     10.02 o 
   2   3   8      126.77      133.21      1.49 o 
   3   3   8       78.29       73.34      1.52 o 
   4   3   8        5.36       10.18      0.91 o 
   5   3   8      381.03      397.61      8.56 o 
   6   3   8       24.50       32.05      3.81 o 
   7   3   8      441.15      431.17     11.68 o 
   8   3   8        0.41        2.28      1.59 o 
   9   3   8        0.48        1.49      1.68 o 
  10   3   8        2.18        2.72      1.46 o 
  11   3   8        0.18       -0.01      1.13 o 
 -12   4   8       34.16       24.46      3.97 o 
 -11   4   8       77.44       74.73      5.73 o 
 -10   4   8        1.02        0.77      1.50 o 
  -9   4   8       23.47       23.64      2.22 o 
  -8   4   8      102.05       76.51      4.41 o 
  -7   4   8      199.69      207.17      4.61 o 
  -6   4   8       68.97       63.87      1.54 o 
  -5   4   8       35.96       45.15      1.03 o 
  -4   4   8      321.92      348.95      3.20 o 
  -3   4   8        9.29       11.59      0.48 o 
  -2   4   8      316.94      334.73      3.65 o 
  -1   4   8      543.61      456.82      4.52 o 
   0   4   8       42.27       78.01      1.17 o 
   1   4   8      183.48      210.00      2.00 o 
   2   4   8       64.53       32.96      0.94 o 
   3   4   8      259.55      300.39      4.76 o 
   4   4   8      384.69      319.77      6.41 o 
   5   4   8       13.99       15.14      1.79 o 
   6   4   8      780.02      831.35     18.39 o 
   7   4   8      110.06      120.85      5.86 o 
   8   4   8      193.63      201.41      7.61 o 
   9   4   8        1.35        3.51      1.58 o 
  10   4   8       14.79       20.14      2.06 o 
  11   4   8        0.01        1.53      1.20 o 
 -12   5   8        3.08        3.46      1.35 o 
 -11   5   8       69.61       78.94      5.92 o 
 -10   5   8        3.91        2.23      1.51 o 
  -9   5   8       44.55       45.36      4.73 o 
  -8   5   8       13.97       16.18      1.99 o 
  -7   5   8      639.97      653.50     13.62 o 
  -6   5   8       75.91       85.00      2.80 o 
  -5   5   8      548.48      559.86      5.94 o 
  -4   5   8       15.30       16.10      0.75 o 
  -3   5   8      546.89      481.99      4.45 o 
  -2   5   8      103.95       89.61      1.43 o 
  -1   5   8      404.82      357.59      5.62 o 
   0   5   8      566.45      660.21      5.82 o 
   1   5   8        9.27        5.39      0.82 o 
   2   5   8        3.19       13.99      0.89 o 
   3   5   8      189.25      235.97      3.79 o 
   4   5   8      254.69      318.17      7.71 o 
   5   5   8       17.17       12.56      1.88 o 
   6   5   8        1.04       -0.28      1.57 o 
   7   5   8       92.63      111.86      5.76 o 
   8   5   8        0.55        0.66      1.41 o 
   9   5   8        0.14        1.50      1.38 o 
  10   5   8        9.85        8.47      1.54 o 
 -12   6   8       21.75       22.16      7.88 o 
 -11   6   8        7.87        3.80      1.33 o 
 -10   6   8       21.80       24.16      2.58 o 
  -9   6   8        6.09        7.35      2.53 o 
  -8   6   8       20.46       18.87      1.96 o 
  -7   6   8       74.77       70.24      4.64 o 
  -6   6   8      156.45      151.39      4.22 o 
  -5   6   8       16.94       12.93      1.13 o 
  -4   6   8      578.68      591.30     10.16 o 
  -3   6   8       95.41      100.18      1.94 o 
  -2   6   8        3.21        5.77      0.64 o 
  -1   6   8       50.59       66.39      1.31 o 
   0   6   8      349.54      362.69      4.04 o 
   1   6   8      289.80      240.27      3.44 o 
   2   6   8      299.83      404.94      6.51 o 
   3   6   8       74.76       87.01      2.84 o 
   4   6   8      349.16      382.04      8.61 o 
   5   6   8       57.81       71.01      3.48 o 
   6   6   8        1.20        0.03      1.76 o 
   7   6   8        0.09        3.70      1.61 o 
   8   6   8       34.59       42.47      3.05 o 
   9   6   8       42.17       38.30      2.82 o 
  10   6   8       15.58       12.02      1.45 o 
 -11   7   8       77.20       63.75      4.19 o 
 -10   7   8        2.68        2.65      1.23 o 
  -9   7   8        6.71       11.09      1.85 o 
  -8   7   8       20.99       22.83      2.37 o 
  -7   7   8       61.73       50.32      3.56 o 
  -6   7   8       34.49       34.08      2.22 o 
  -5   7   8      202.08      190.85      4.38 o 
  -4   7   8       75.26       81.82      2.59 o 
  -3   7   8       75.83       59.27      2.12 o 
  -2   7   8      135.85      176.28      3.72 o 
  -1   7   8       44.40       75.98      2.62 o 
   0   7   8        2.61        4.46      0.83 o 
   1   7   8       87.41      102.87      3.02 o 
   2   7   8      437.22      442.70      7.79 o 
   3   7   8        0.78        3.27      1.24 o 
   4   7   8      127.13      155.28      5.69 o 
   5   7   8       54.46       55.78      3.37 o 
   6   7   8       56.12       44.16      3.13 o 
   7   7   8      240.80      295.00      8.63 o 
   8   7   8        0.94        0.78      1.54 o 
   9   7   8        0.25        2.21      1.77 o 
  10   7   8        5.16        3.08      0.94 o 
 -10   8   8       18.91        8.63      2.45 o 
  -9   8   8        9.83        6.42      2.19 o 
  -8   8   8        8.69       13.93      2.72 o 
  -7   8   8       21.80       24.05      2.00 o 
  -6   8   8      107.32      107.38      3.78 o 
  -5   8   8      299.74      271.84      6.01 o 
  -4   8   8      464.13      484.41      8.96 o 
  -3   8   8      427.88      485.73      8.66 o 
  -2   8   8       64.86       55.82      2.53 o 
  -1   8   8      112.23      101.72      3.05 o 
   0   8   8       31.60       42.55      2.84 o 
   1   8   8      136.12      126.06      3.48 o 
   2   8   8      134.52      150.45      5.75 o 
   3   8   8      134.05      150.10      5.27 o 
   4   8   8       69.70       83.98      4.43 o 
   5   8   8      114.70      136.42      5.78 o 
   6   8   8      227.75      245.56      7.61 o 
   7   8   8        0.18       -0.53      1.64 o 
   8   8   8       11.83       15.83      2.05 o 
   9   8   8        2.30        2.25      1.19 o 
  -8   9   8       58.07       28.39      8.38 o 
  -7   9   8       14.34       16.81      2.25 o 
  -6   9   8        8.86        9.61      1.88 o 
  -5   9   8       43.10       36.59      2.21 o 
  -4   9   8      235.71      219.33      5.64 o 
  -3   9   8       97.72      103.42      3.97 o 
  -2   9   8       49.00       61.41      2.78 o 
  -1   9   8      190.52      201.48      5.31 o 
   0   9   8       42.19       51.62      2.59 o 
   1   9   8      609.12      627.15     11.66 o 
   2   9   8        2.81        3.38      1.29 o 
   3   9   8       48.08       48.71      3.13 o 
   4   9   8       31.76       32.24      2.90 o 
   5   9   8       73.07       97.57      4.26 o 
   6   9   8       58.19       60.33      3.49 o 
   7   9   8       87.19       98.49      4.73 o 
   8   9   8        2.57        1.50      1.07 o 
  -9  10   8        3.15        1.11      1.63 o 
  -8  10   8        0.36       -1.34      2.49 o 
  -7  10   8        3.37        7.02      1.73 o 
  -6  10   8      110.24      120.41      5.22 o 
  -5  10   8       80.65       77.36      4.04 o 
  -4  10   8       84.36       71.27      4.60 o 
  -3  10   8       14.63       18.87      1.80 o 
  -2  10   8      137.09      136.90      4.25 o 
  -1  10   8        0.04        0.72      1.16 o 
   0  10   8      218.21      274.63      6.62 o 
   1  10   8       23.24       25.11      1.89 o 
   2  10   8      113.36      130.48      4.56 o 
   3  10   8        0.04        0.70      1.19 o 
   4  10   8       23.78       24.02      2.53 o 
   5  10   8       34.77       32.01      2.67 o 
   6  10   8        4.43        5.85      1.47 o 
   7  10   8       17.24       16.65      2.97 o 
   8  10   8        0.20        1.16      0.83 o 
  -8  11   8        0.52        0.14      1.69 o 
  -7  11   8       54.85       24.61      9.11 o 
  -6  11   8        6.00        8.14      2.01 o 
  -5  11   8        0.37       -1.73      2.73 o 
  -4  11   8        8.17       18.45      4.17 o 
  -3  11   8        8.04        6.48      1.55 o 
  -2  11   8       38.35       34.71      2.44 o 
  -1  11   8       80.38       54.80      5.98 o 
   0  11   8        7.19        7.84      1.60 o 
   1  11   8      279.59      248.20      7.41 o 
   2  11   8        8.07       19.71      1.81 o 
   3  11   8       14.52       23.68      3.43 o 
   4  11   8       14.34       12.35      1.91 o 
   5  11   8        0.67       -0.13      1.00 o 
   6  11   8        4.46        4.27      1.24 o 
   7  11   8        4.60        7.50      2.72 o 
  -7  12   8       11.09        8.95      4.64 o 
  -6  12   8        1.60        1.13      1.15 o 
  -5  12   8       53.85       49.37      6.34 o 
  -4  12   8       41.65       46.42      3.21 o 
  -3  12   8        2.27        1.81      1.53 o 
  -2  12   8       51.37       60.76      3.77 o 
  -1  12   8        0.35       -0.43      1.29 o 
   0  12   8       33.28       37.87      2.51 o 
   1  12   8        4.78        8.42      2.07 o 
   2  12   8       70.80       68.79      3.92 o 
   3  12   8        0.33        0.11      1.21 o 
   4  12   8        0.45        0.21      0.93 o 
   5  12   8        8.88        9.80      1.88 o 
  -5  13   8       17.00       14.39      3.52 o 
  -4  13   8        0.20        0.67      1.53 o 
  -3  13   8       24.61       21.75      2.23 o 
  -2  13   8       24.16       19.40      2.19 o 
  -1  13   8        0.07        5.98      1.79 o 
   0  13   8       20.71       23.03      1.94 o 
   1  13   8       55.59       57.13     16.56 o 
   2  13   8        0.11        0.61      0.89 o 
   3  13   8        0.58        0.74      0.98 o 
   4  13   8        0.42       -0.88      1.62 o 
  -2  14   8        0.07        0.20      1.15 o 
  -1  14   8        2.33        2.41      1.96 o 
   0  14   8        4.96        4.56      1.59 o 
   1  14   8        1.51        1.78      1.28 o 
 -13   0   9        2.28        7.59      2.21 o 
 -11   0   9      130.42      168.84      8.08 o 
  -9   0   9      342.88      358.14     14.45 o 
  -7   0   9        1.12       -0.04      0.79 o 
  -5   0   9      476.56      530.00      7.69 o 
  -3   0   9      300.72      265.59      3.16 o 
  -1   0   9      109.08      155.11      1.97 o 
   1   0   9      771.18      835.28      6.72 o 
   3   0   9      791.14      784.88     14.43 o 
   5   0   9      431.90      333.57      9.76 o 
   7   0   9      337.49      309.78     17.06 o 
   9   0   9       38.98       22.42      8.39 o 
  11   0   9       13.15       18.18      3.26 o 
 -13   1   9        5.85        3.43      1.22 o 
 -12   1   9        9.96        6.95      1.67 o 
 -11   1   9        1.78        0.87      1.43 o 
 -10   1   9      162.46      179.57      6.40 o 
  -9   1   9        7.18       10.82      1.72 o 
  -8   1   9      107.53      129.21      4.05 o 
  -7   1   9       18.25       25.56      1.30 o 
  -6   1   9        2.77        2.44      0.56 o 
  -5   1   9       75.90       71.68      1.34 o 
  -4   1   9      189.95      171.26      2.11 o 
  -3   1   9     2753.68     2710.16     28.95 o 
  -2   1   9      329.42      459.49      3.55 o 
  -1   1   9      127.08      175.52      1.48 o 
   0   1   9       87.91      115.20      0.89 o 
   1   1   9        3.96        0.89      0.22 o 
   2   1   9      383.55      370.02      2.43 o 
   3   1   9        1.97        1.12      0.36 o 
   4   1   9      556.98      541.39      6.52 o 
   5   1   9      306.27      299.33      5.40 o 
   6   1   9        9.65       22.40      2.85 o 
   7   1   9        0.36       -0.72      1.53 o 
   8   1   9       62.17       63.19      5.79 o 
   9   1   9       38.22       32.58      4.86 o 
  10   1   9       70.25       68.93     12.66 o 
  11   1   9        0.04        0.68      1.35 o 
 -13   2   9        9.79        8.45      1.26 o 
 -12   2   9       13.87       12.64      1.89 o 
 -11   2   9      283.47      289.97      8.69 o 
 -10   2   9        3.98        4.04      1.70 o 
  -9   2   9       79.13       64.76      3.25 o 
  -8   2   9       11.24       12.55      1.77 o 
  -7   2   9       35.34       42.04      1.89 o 
  -6   2   9        0.08        3.38      0.65 o 
  -5   2   9     1882.51     1956.61     20.08 o 
  -4   2   9       28.33       31.83      0.81 o 
  -3   2   9     1431.90     1606.78     14.06 o 
  -2   2   9       94.70       97.66      1.12 o 
  -1   2   9     2201.81     2243.71     19.59 o 
   0   2   9       24.47       21.91      0.37 o 
   1   2   9      406.10      298.49      2.81 o 
   2   2   9        0.13        3.62      0.33 o 
   3   2   9     1188.85     1258.56     13.37 o 
   4   2   9        5.93        2.99      0.76 o 
   5   2   9       10.12       10.17      1.52 o 
   6   2   9        0.13        1.96      1.20 o 
   7   2   9      194.32      193.84      6.26 o 
   8   2   9       15.91       29.31      3.17 o 
   9   2   9       11.21       15.41      3.49 o 
  10   2   9        8.07       12.43      2.35 o 
  11   2   9        9.86        6.10      1.60 o 
 -13   3   9        1.85        1.31      0.99 o 
 -12   3   9       12.47        8.55      1.84 o 
 -11   3   9        3.45        4.74      1.66 o 
 -10   3   9       33.35       41.53      3.41 o 
  -9   3   9       11.40       18.40      2.23 o 
  -8   3   9       18.45       32.67      2.46 o 
  -7   3   9       38.58       45.34      2.00 o 
  -6   3   9        1.42        1.83      0.65 o 
  -5   3   9       51.40       86.67      1.48 o 
  -4   3   9      991.98      781.75      6.27 o 
  -3   3   9        1.57        6.21      0.42 o 
  -2   3   9       45.60       38.86      0.71 o 
  -1   3   9       22.30       27.10      1.13 o 
   0   3   9     2296.14     2272.42     21.99 o 
   1   3   9      355.31      325.24      2.73 o 
   2   3   9       26.10       12.62      0.50 o 
   3   3   9        0.29        2.31      0.59 o 
   4   3   9      106.35      147.61      2.97 o 
   5   3   9       14.20       18.54      2.12 o 
   6   3   9      365.46      376.20      8.99 o 
   7   3   9       72.91       69.70      4.27 o 
   8   3   9       33.52       41.54      3.44 o 
   9   3   9        3.69        3.17      1.67 o 
  10   3   9       12.28       21.69      4.41 o 
  11   3   9        6.59        5.09      1.47 o 
 -12   4   9        0.29       -1.12      1.12 o 
 -11   4   9      155.23      156.82      5.16 o 
 -10   4   9      146.17      144.22      5.11 o 
  -9   4   9      203.80      234.61      8.06 o 
  -8   4   9       39.69       20.54      3.25 o 
  -7   4   9      171.17      158.17      3.56 o 
  -6   4   9       65.77       68.86      2.50 o 
  -5   4   9        0.92        2.26      0.57 o 
  -4   4   9      323.68      310.34      2.99 o 
  -3   4   9     1407.53     1388.04     12.61 o 
  -2   4   9       44.42       24.71      0.77 o 
  -1   4   9       59.11       51.40      1.07 o 
   0   4   9      262.83      326.76      3.48 o 
   1   4   9      502.74      552.74      4.94 o 
   2   4   9     1178.93     1305.32     12.31 o 
   3   4   9       16.60       15.71      1.42 o 
   4   4   9      229.06      247.83      6.75 o 
   5   4   9      405.81      406.78      9.17 o 
   6   4   9      129.67      102.89      4.25 o 
   7   4   9      448.14      484.89     14.92 o 
   8   4   9        0.52        1.81      1.81 o 
   9   4   9       26.76       29.77      2.50 o 
  10   4   9        1.12        2.73      1.32 o 
 -12   5   9       19.31       18.27      4.07 o 
 -11   5   9        0.73        2.75      1.27 o 
 -10   5   9       15.84       23.48      2.20 o 
  -9   5   9        6.78        7.13      1.78 o 
  -8   5   9      158.28      160.87      7.65 o 
  -7   5   9        4.78       10.85      1.32 o 
  -6   5   9      122.93      123.58      3.29 o 
  -5   5   9      503.80      555.39      8.59 o 
  -4   5   9     1270.56     1233.33     12.06 o 
  -3   5   9       12.15        9.62      0.76 o 
  -2   5   9      311.01      281.83      3.28 o 
  -1   5   9      331.11      425.01      4.80 o 
   0   5   9     1061.85     1065.78     10.45 o 
   1   5   9       14.06       22.76      0.84 o 
   2   5   9       31.16       35.22      1.09 o 
   3   5   9       15.80       11.86      1.14 o 
   4   5   9       10.76       16.27      1.72 o 
   5   5   9       12.88       20.05      2.43 o 
   6   5   9       11.26       10.64      2.10 o 
   7   5   9       25.60       26.41      2.75 o 
   8   5   9       73.56       89.58      4.55 o 
   9   5   9        1.07        1.54      1.48 o 
  10   5   9       52.48       56.34      7.91 o 
 -12   6   9       30.03       20.49      6.01 o 
 -11   6   9       68.53       57.75      7.26 o 
 -10   6   9       12.25       13.36      1.89 o 
  -9   6   9       54.98       58.83      4.31 o 
  -8   6   9        2.47        5.20      1.27 o 
  -7   6   9      324.61      349.88      8.21 o 
  -6   6   9        0.35        1.73      0.99 o 
  -5   6   9      246.60      224.51      5.82 o 
  -4   6   9        7.03        8.50      1.10 o 
  -3   6   9      933.90     1080.85     16.86 o 
  -2   6   9        1.34        4.46      0.69 o 
  -1   6   9       34.23       50.14      1.80 o 
   0   6   9      185.14      200.79      3.18 o 
   1   6   9      368.23      395.48      5.08 o 
   2   6   9       22.65       29.61      1.25 o 
   3   6   9      316.24      287.14      6.05 o 
   4   6   9        2.51        5.08      1.48 o 
   5   6   9      174.35      217.52      6.61 o 
   6   6   9      199.90      234.15      7.25 o 
   7   6   9      100.07      100.31      4.78 o 
   8   6   9        1.50       -0.21      1.58 o 
   9   6   9       41.49       37.26      3.05 o 
  10   6   9        2.42        1.83      0.93 o 
 -11   7   9       23.27       13.06      2.78 o 
 -10   7   9       84.72       82.99      8.88 o 
  -9   7   9       56.62       52.36      4.40 o 
  -8   7   9       20.93       27.67      2.86 o 
  -7   7   9       21.96       27.75      2.32 o 
  -6   7   9      249.07      250.07      6.22 o 
  -5   7   9        2.64        2.04      1.02 o 
  -4   7   9      301.71      283.54      6.16 o 
  -3   7   9      518.59      462.54      9.74 o 
  -2   7   9      111.15       96.73      2.97 o 
  -1   7   9       70.45       67.66      2.49 o 
   0   7   9      111.13      120.66      4.53 o 
   1   7   9       42.47       38.88      2.51 o 
   2   7   9        1.27        4.50      1.19 o 
   3   7   9       31.66       29.71      2.08 o 
   4   7   9      115.08      115.56      4.59 o 
   5   7   9        0.14        4.16      1.61 o 
   6   7   9        3.85        6.90      1.93 o 
   7   7   9       10.56       12.46      3.98 o 
   8   7   9       62.76       71.24      4.81 o 
   9   7   9        4.95        3.98      1.36 o 
 -10   8   9        4.56        1.39      1.25 o 
  -9   8   9      357.46      319.57     10.63 o 
  -8   8   9       49.05       35.18      5.66 o 
  -7   8   9       18.52       21.46      2.25 o 
  -6   8   9       68.75       72.92      4.42 o 
  -5   8   9      243.46      226.41      5.48 o 
  -4   8   9      128.82      127.95      3.99 o 
  -3   8   9      457.58      459.83      9.05 o 
  -2   8   9       62.69       67.83      2.85 o 
  -1   8   9        2.40        9.14      1.39 o 
   0   8   9        0.08        0.84      1.11 o 
   1   8   9      249.68      285.19      6.41 o 
   2   8   9       20.80       33.15      2.18 o 
   3   8   9       37.99       63.69      3.84 o 
   4   8   9      199.47      224.83      7.06 o 
   5   8   9        2.18        3.06      1.54 o 
   6   8   9      125.46      151.98      6.21 o 
   7   8   9       24.07       30.93      2.71 o 
   8   8   9        0.02       -1.31      1.31 o 
   9   8   9       12.69        9.36      1.30 o 
  -8   9   9       20.74       14.56      2.13 o 
  -7   9   9       29.77       20.08      1.79 o 
  -6   9   9        6.33        8.56      1.52 o 
  -5   9   9       25.56       21.43      1.86 o 
  -4   9   9        5.02        5.15      1.40 o 
  -3   9   9       14.43       13.79      1.61 o 
  -2   9   9        1.23       12.23      1.77 o 
  -1   9   9       50.37       66.80      6.42 o 
   0   9   9       64.02       71.97      5.91 o 
   1   9   9       24.67       20.68      2.02 o 
   2   9   9      142.71      123.33      4.58 o 
   3   9   9        3.50        2.73      1.61 o 
   4   9   9       68.89       79.43      3.91 o 
   5   9   9       15.79       21.23      2.25 o 
   6   9   9       46.11       51.31      3.01 o 
   7   9   9       21.73       16.71      1.83 o 
   8   9   9        5.65        2.71      1.25 o 
  -8  10   9        1.03        1.87      1.86 o 
  -7  10   9       13.03       14.76      2.82 o 
  -6  10   9        0.67        3.90      1.22 o 
  -5  10   9       48.63       49.70      3.72 o 
  -4  10   9        1.74        6.39      1.45 o 
  -3  10   9       53.37       55.57      2.92 o 
  -2  10   9       52.91       53.00      2.68 o 
  -1  10   9       46.22       37.12      2.88 o 
   0  10   9        7.79       11.43      1.75 o 
   1  10   9      331.56      378.96      9.06 o 
   2  10   9       82.56       91.22      4.10 o 
   3  10   9       70.23       85.69      4.00 o 
   4  10   9        5.01       11.37      1.99 o 
   5  10   9       22.96       25.27      2.71 o 
   6  10   9       15.99        7.47      1.82 o 
   7  10   9       12.28       14.26      2.00 o 
  -7  11   9        8.75        8.64      2.91 o 
  -6  11   9        2.33        5.19      2.25 o 
  -5  11   9        5.09       10.75      3.16 o 
  -4  11   9       17.79       24.75      2.84 o 
  -3  11   9        6.84        3.34      1.23 o 
  -2  11   9       40.75       37.02      2.33 o 
  -1  11   9        1.72        4.79      1.57 o 
   0  11   9       37.44       33.15      2.55 o 
   1  11   9        6.29        9.38      1.54 o 
   2  11   9       82.45       71.53      4.48 o 
   3  11   9        1.16        0.83      1.20 o 
   4  11   9      113.97      113.52      4.94 o 
   5  11   9       13.04       11.86      1.51 o 
   6  11   9       27.41       20.63      2.31 o 
  -6  12   9       41.45       32.21      6.85 o 
  -5  12   9       18.23       19.28      2.62 o 
  -4  12   9        1.41        3.46      1.54 o 
  -3  12   9       36.95       46.04      3.63 o 
  -2  12   9       40.12       34.63      3.03 o 
  -1  12   9       17.55       20.15      1.76 o 
   0  12   9       18.85       19.16      1.87 o 
   1  12   9       97.98      104.47      4.46 o 
   2  12   9        1.16        1.85      1.15 o 
   3  12   9       66.51       63.74     11.25 o 
   4  12   9        0.71        0.21      0.91 o 
   5  12   9        8.64        8.16      1.41 o 
  -5  13   9       15.08       14.72      4.34 o 
  -4  13   9       16.49       18.66      3.24 o 
  -3  13   9        0.01        1.17      1.41 o 
  -2  13   9        2.03        1.42      1.41 o 
  -1  13   9        1.04       -0.02      0.96 o 
   0  13   9        2.61        1.13      0.87 o 
   1  13   9        0.49       -0.77      0.89 o 
   2  13   9       43.94       26.58      4.35 o 
   3  13   9        6.36        0.81      1.60 o 
 -12   0  10        1.21        5.35      2.51 o 
 -10   0  10      190.55      223.81     11.66 o 
  -8   0  10        2.89       14.79      2.15 o 
  -6   0  10       21.65        7.68      1.04 o 
  -4   0  10      169.01       84.63      1.95 o 
  -2   0  10     2534.72     2648.50     38.77 o 
   0   0  10       60.59       57.10      0.92 o 
   2   0  10      219.06      187.82      2.23 o 
   4   0  10     1083.80     1155.91     35.13 o 
   6   0  10       98.70      101.28      8.16 o 
   8   0  10       26.78       22.67      4.99 o 
  10   0  10       80.51      118.90      8.31 o 
 -13   1  10       77.63       85.24      2.92 o 
 -12   1  10       12.46       12.51      1.74 o 
 -11   1  10       13.57       11.98      1.91 o 
 -10   1  10       38.21       41.38      2.87 o 
  -9   1  10      265.76      285.95      9.15 o 
  -8   1  10        3.29        2.55      1.07 o 
  -7   1  10      130.91      151.77      3.92 o 
  -6   1  10       18.84       20.88      0.98 o 
  -5   1  10       16.84        9.23      0.73 o 
  -4   1  10       11.94       31.04      0.96 o 
  -3   1  10     4829.74     4521.68     60.37 o 
  -2   1  10       57.41       53.47      1.13 o 
  -1   1  10      549.62      453.05      4.98 o 
   0   1  10     1062.85     1112.34      8.16 o 
   1   1  10      916.83      953.83      6.02 o 
   2   1  10      112.35      127.83      1.56 o 
   3   1  10      500.73      548.39      5.86 o 
   4   1  10        1.25        1.83      0.97 o 
   5   1  10      743.51      737.07     21.03 o 
   6   1  10        0.22        3.35      1.61 o 
   7   1  10      147.82      108.86     11.06 o 
   8   1  10       10.28       11.26      2.95 o 
   9   1  10       50.32       50.18      4.46 o 
  10   1  10        0.70        2.08      2.08 o 
  11   1  10       20.99       14.89      1.83 o 
 -13   2  10        6.39        5.04      1.10 o 
 -12   2  10        6.46        6.65      1.46 o 
 -11   2  10       28.39       46.72      3.27 o 
 -10   2  10      155.37      178.61      6.38 o 
  -9   2  10       24.91       26.07      2.34 o 
  -8   2  10      231.94      240.16      5.71 o 
  -7   2  10       24.17       37.00      1.63 o 
  -6   2  10       61.84       68.68      2.03 o 
  -5   2  10      470.94      455.36      4.66 o 
  -4   2  10      770.34      845.62      7.74 o 
  -3   2  10      108.98       72.29      1.14 o 
  -2   2  10        6.28       14.68      0.93 o 
  -1   2  10      250.51      391.21      4.68 o 
   0   2  10      134.20       87.65      1.89 o 
   1   2  10       95.84      135.79      1.41 o 
   2   2  10       45.89       54.18      0.97 o 
   3   2  10       82.61       75.43      1.78 o 
   4   2  10     1020.26      904.84     12.95 o 
   5   2  10       89.29       82.99      3.11 o 
   6   2  10      123.17      119.09      4.33 o 
   7   2  10       51.96       55.21      3.98 o 
   8   2  10       24.39       31.70      3.67 o 
   9   2  10        0.53        0.31      2.57 o 
  10   2  10       26.31       15.92      2.56 o 
 -12   3  10       16.87        8.88      1.63 o 
 -11   3  10        0.07        0.51      1.34 o 
 -10   3  10        2.25        2.12      1.40 o 
  -9   3  10      118.88      129.46      5.87 o 
  -8   3  10       25.82       34.70      2.01 o 
  -7   3  10      121.87      132.68      3.19 o 
  -6   3  10      279.74      331.13      5.56 o 
  -5   3  10       37.50       31.68      1.10 o 
  -4   3  10     1166.11     1162.26     11.15 o 
  -3   3  10      501.42      557.59      4.61 o 
  -2   3  10       50.91       54.47      0.97 o 
  -1   3  10       62.38       38.24      0.88 o 
   0   3  10      303.95      339.39      3.30 o 
   1   3  10      102.79      162.21      1.78 o 
   2   3  10       40.66       45.70      1.41 o 
   3   3  10      551.93      539.88      7.29 o 
   4   3  10        5.50        2.52      1.53 o 
   5   3  10      277.43      242.91      6.82 o 
   6   3  10       80.16       93.43      4.81 o 
   7   3  10       56.09       41.61      3.30 o 
   8   3  10        0.62        1.53      1.46 o 
   9   3  10       42.26       50.12      5.26 o 
  10   3  10        6.08        8.75      2.53 o 
 -12   4  10       12.99        9.36      1.82 o 
 -11   4  10        4.50        3.08      1.48 o 
 -10   4  10       29.39       36.36      2.66 o 
  -9   4  10       14.43       28.09      2.37 o 
  -8   4  10      156.31      169.69      4.91 o 
  -7   4  10       56.90       57.12      2.41 o 
  -6   4  10       31.26       30.05      1.64 o 
  -5   4  10      456.49      460.70      6.55 o 
  -4   4  10      437.51      489.63      5.29 o 
  -3   4  10       69.07       62.17      1.62 o 
  -2   4  10       43.84       39.56      1.02 o 
  -1   4  10        5.62        9.45      0.68 o 
   0   4  10        0.74        3.77      0.70 o 
   1   4  10       87.85      120.57      1.92 o 
   2   4  10      466.25      434.06      4.51 o 
   3   4  10       47.97       33.33      1.86 o 
   4   4  10       20.67       29.10      2.16 o 
   5   4  10      432.72      454.88     10.26 o 
   6   4  10      110.42      125.15      4.82 o 
   7   4  10        1.05        1.40      1.45 o 
   8   4  10        1.06        1.87      1.64 o 
   9   4  10       17.96       13.53      1.86 o 
  10   4  10       31.73       27.32      5.25 o 
 -12   5  10        0.11       -0.41      1.01 o 
 -11   5  10        5.58        3.11      1.25 o 
 -10   5  10       33.43       24.91      2.21 o 
  -9   5  10      164.57      152.03      5.22 o 
  -8   5  10        2.63        3.87      1.35 o 
  -7   5  10      418.67      416.21      8.29 o 
  -6   5  10       36.89       58.03      5.49 o 
  -5   5  10        5.57        7.98      1.10 o 
  -4   5  10      287.05      281.60      5.80 o 
  -3   5  10     1640.57     1559.60     17.39 o 
  -2   5  10      226.71      272.33      3.70 o 
  -1   5  10      868.28      848.71      9.48 o 
   0   5  10       20.61       28.38      1.17 o 
   1   5  10       45.55       50.23      1.57 o 
   2   5  10      382.14      464.85      5.48 o 
   3   5  10       59.87       77.12      3.20 o 
   4   5  10       46.49       47.17      2.88 o 
   5   5  10      214.55      197.88      6.14 o 
   6   5  10      307.81      300.93      8.51 o 
   7   5  10       24.32       31.04      3.58 o 
   8   5  10        0.30        1.18      1.50 o 
   9   5  10       48.74       45.87      8.18 o 
  10   5  10       11.84       12.59      4.31 o 
 -12   6  10        0.75        0.82      1.33 o 
 -11   6  10       47.78       34.09      6.19 o 
 -10   6  10       32.61       26.46      2.75 o 
  -9   6  10       15.77       17.20      2.41 o 
  -8   6  10       36.43       32.60      2.59 o 
  -7   6  10       37.86       28.64      2.36 o 
  -6   6  10       45.22       57.32      4.02 o 
  -5   6  10       14.93       15.08      1.64 o 
  -4   6  10      139.97      116.44      3.13 o 
  -3   6  10      647.81      648.13     10.16 o 
  -2   6  10      717.85      751.02     12.01 o 
  -1   6  10       29.55       61.04      2.40 o 
   0   6  10       32.77       54.11      2.15 o 
   1   6  10      135.01      155.35      3.75 o 
   2   6  10      119.31      119.55      4.07 o 
   3   6  10       87.03       90.79      3.84 o 
   4   6  10     1666.10     1800.44     40.51 o 
   5   6  10        0.08        0.65      1.33 o 
   6   6  10       32.11       41.90      2.99 o 
   7   6  10        5.73        7.14      2.25 o 
   8   6  10       37.52       39.44      3.22 o 
   9   6  10        0.46       -0.32      1.15 o 
 -11   7  10        1.50        0.00      0.83 o 
 -10   7  10        0.43        0.12      1.31 o 
  -9   7  10      481.53      450.20     30.11 o 
  -8   7  10       16.83       19.02      2.24 o 
  -7   7  10       88.00       93.23      4.04 o 
  -6   7  10      119.96      137.97      5.07 o 
  -5   7  10       12.03       10.55      1.83 o 
  -4   7  10      550.12      572.76     10.22 o 
  -3   7  10     1066.32     1014.01     16.61 o 
  -2   7  10       38.01       40.68      2.06 o 
  -1   7  10       34.25       32.83      1.93 o 
   0   7  10        5.99        8.05      1.24 o 
   1   7  10        5.36        6.08      1.18 o 
   2   7  10      100.64      102.36      3.20 o 
   3   7  10       34.50       40.98      3.92 o 
   4   7  10       47.63       61.16      3.44 o 
   5   7  10      290.73      332.25      9.91 o 
   6   7  10       30.91       29.18      2.82 o 
   7   7  10        3.34        4.08      1.59 o 
   8   7  10        0.59        1.28      1.47 o 
   9   7  10       48.38       54.72     10.31 o 
 -10   8  10       52.55       16.10      2.07 o 
  -9   8  10       28.81       31.34      6.82 o 
  -8   8  10       80.60       76.51      9.31 o 
  -7   8  10       29.01       29.59      3.68 o 
  -6   8  10       10.06       18.52      2.34 o 
  -5   8  10      182.28      178.65      4.89 o 
  -4   8  10      321.90      314.05      6.89 o 
  -3   8  10       11.74       10.99      1.70 o 
  -2   8  10      250.99      278.83      6.44 o 
  -1   8  10      121.26      135.97      4.25 o 
   0   8  10       62.75       64.55      2.76 o 
   1   8  10       19.97       24.23      2.32 o 
   2   8  10       23.68       26.22      2.36 o 
   3   8  10        5.90        0.82      1.39 o 
   4   8  10       75.26       74.81      3.90 o 
   5   8  10        7.36        8.72      1.84 o 
   6   8  10        0.92        0.04      1.24 o 
   7   8  10        1.37        2.57      1.59 o 
   8   8  10        7.89        7.81      1.36 o 
  -9   9  10       15.94        7.30      1.63 o 
  -8   9  10        7.04        7.16      1.60 o 
  -7   9  10       87.36       89.59      3.78 o 
  -6   9  10       60.29       56.16      2.94 o 
  -5   9  10        3.69        3.88      1.87 o 
  -4   9  10       30.43       34.71      2.25 o 
  -3   9  10        0.63        4.02      1.65 o 
  -2   9  10       21.53       19.22      1.82 o 
  -1   9  10      275.05      295.58      7.32 o 
   0   9  10       11.10       18.85      2.04 o 
   1   9  10       73.62       83.57      3.94 o 
   2   9  10       75.67       93.41      5.70 o 
   3   9  10      152.30      141.20     13.53 o 
   4   9  10        3.73        4.00      1.97 o 
   5   9  10       69.25       77.95      3.77 o 
   6   9  10       74.75       63.69      3.37 o 
   7   9  10        5.22        5.79      1.43 o 
   8   9  10       26.39       18.85      1.83 o 
  -8  10  10        4.14        5.97      2.18 o 
  -7  10  10        4.27        3.75      1.23 o 
  -6  10  10       41.92       36.27      3.67 o 
  -5  10  10       25.61       32.95      2.16 o 
  -4  10  10       40.55       40.64      2.79 o 
  -3  10  10       51.55       49.36      4.51 o 
  -2  10  10       64.49       66.31      3.00 o 
  -1  10  10       59.89       42.07      2.77 o 
   0  10  10       42.96       57.56      3.49 o 
   1  10  10        4.96        3.40      1.28 o 
   2  10  10       37.56       44.97      2.64 o 
   3  10  10       10.00       13.81      2.12 o 
   4  10  10      150.95      169.32      6.00 o 
   5  10  10        0.00       -0.02      1.16 o 
   6  10  10        5.74        8.02      1.53 o 
   7  10  10       23.00       14.65      1.74 o 
  -7  11  10       17.21       12.18      1.89 o 
  -6  11  10        7.79        6.58      2.57 o 
  -5  11  10        0.55        2.19      1.23 o 
  -4  11  10        5.54        8.80      1.42 o 
  -3  11  10        8.02        8.87      1.66 o 
  -2  11  10        5.24        8.99      1.58 o 
  -1  11  10       57.37       65.33      4.55 o 
   0  11  10       51.53       62.24      3.14 o 
   1  11  10        0.01       -0.41      1.19 o 
   2  11  10        4.21        9.08      1.65 o 
   3  11  10       67.74       74.64      4.04 o 
   4  11  10        7.46        6.14      1.47 o 
   5  11  10      103.98      117.83      4.22 o 
   6  11  10       43.86       41.21     10.80 o 
  -6  12  10        0.29       -0.44      1.20 o 
  -5  12  10       12.26       14.96      4.15 o 
  -4  12  10       13.15        5.59      1.86 o 
  -3  12  10        1.44        1.08      1.11 o 
  -2  12  10       18.41       17.67      2.11 o 
  -1  12  10       19.13       19.57      1.70 o 
   0  12  10       15.76       12.99      1.59 o 
   1  12  10       45.45       36.39      3.89 o 
   2  12  10       81.25       80.27      8.41 o 
   3  12  10        0.04        1.01      1.07 o 
   4  12  10       85.37      113.64      4.03 o 
  -5  13  10       15.82        6.42      1.76 o 
  -4  13  10       31.56       26.23      4.30 o 
  -3  13  10       75.50       91.62      3.58 o 
  -2  13  10        0.04        0.00      1.12 o 
  -1  13  10       21.53       13.71      2.12 o 
   0  13  10        4.08        4.51      1.08 o 
   1  13  10        3.49        1.91      0.89 o 
   2  13  10       15.22       16.63      8.89 o 
 -13   0  11      182.05      190.95      6.37 o 
 -11   0  11       14.07       16.22      2.89 o 
  -9   0  11      140.37      144.80      7.15 o 
  -7   0  11      225.85      215.81      6.51 o 
  -5   0  11      432.78      485.03      7.72 o 
  -3   0  11     7685.52     7490.15    183.35 o 
  -1   0  11     5133.82     4877.46     93.31 o 
   1   0  11      195.15      199.54      2.42 o 
   3   0  11       67.60       71.12      2.36 o 
   5   0  11      324.29      330.15     15.21 o 
   7   0  11       29.99       50.98      6.67 o 
   9   0  11       38.19       44.67      5.73 o 
 -13   1  11        8.15        2.91      1.00 o 
 -12   1  11        6.57        4.28      1.48 o 
 -11   1  11       21.75       21.98      2.41 o 
 -10   1  11        2.13        4.57      1.60 o 
  -9   1  11      217.74      208.72      6.88 o 
  -8   1  11       13.53       14.31      1.36 o 
  -7   1  11       13.45        9.73      1.39 o 
  -6   1  11      581.11      608.82      8.61 o 
  -5   1  11        1.61        0.65      0.59 o 
  -4   1  11        8.04       39.02      1.14 o 
  -3   1  11      219.96      228.60      2.44 o 
  -2   1  11      724.77      712.28      6.23 o 
  -1   1  11      620.54      730.81      5.80 o 
   0   1  11      249.65      173.19      2.33 o 
   1   1  11      215.49      170.74      2.35 o 
   2   1  11        5.64        9.27      0.55 o 
   3   1  11       55.19       51.16      2.21 o 
   4   1  11      633.16      572.94      9.83 o 
   5   1  11       18.19       33.84      4.05 o 
   6   1  11      450.94      461.95     18.25 o 
   7   1  11       18.70       16.30      3.19 o 
   8   1  11        9.34       17.07      3.18 o 
   9   1  11        0.51        1.98      1.94 o 
  10   1  11        0.25       -0.01      1.62 o 
 -12   2  11       49.32       39.06      2.64 o 
 -11   2  11      343.80      365.39     10.90 o 
 -10   2  11        7.60       17.05      2.10 o 
  -9   2  11      344.18      419.54     11.02 o 
  -8   2  11       72.19       64.95      3.83 o 
  -7   2  11      120.84      137.21      4.11 o 
  -6   2  11       64.76       75.32      2.79 o 
  -5   2  11       36.96       25.82      1.14 o 
  -4   2  11       32.98       41.34      2.18 o 
  -3   2  11      203.49      172.02      2.11 o 
  -2   2  11       17.46       16.43      0.58 o 
  -1   2  11     2090.10     2184.80     29.52 o 
   0   2  11      403.55      399.57      4.41 o 
   1   2  11      229.68      273.84      2.70 o 
   2   2  11      141.71      116.65      2.14 o 
   3   2  11      680.38      588.95      7.63 o 
   4   2  11      118.65      109.33      3.88 o 
   5   2  11      472.37      451.95      9.69 o 
   6   2  11       41.18       47.04      4.21 o 
   7   2  11       20.09       28.96      3.48 o 
   8   2  11        6.83        5.84      2.47 o 
   9   2  11        2.98        2.67      2.37 o 
  10   2  11        0.58        0.37      1.34 o 
 -12   3  11      171.67      204.46      5.33 o 
 -11   3  11        4.09        5.29      1.83 o 
 -10   3  11       35.39       26.69      2.38 o 
  -9   3  11        6.25        9.32      1.75 o 
  -8   3  11      178.07      190.26      4.49 o 
  -7   3  11      685.76      760.52     11.85 o 
  -6   3  11      358.97      410.50      7.93 o 
  -5   3  11      192.47      187.09      3.68 o 
  -4   3  11       10.48       32.51      0.99 o 
  -3   3  11       75.20       84.16      1.94 o 
  -2   3  11        0.95        1.77      0.63 o 
  -1   3  11      117.14      141.82      2.17 o 
   0   3  11      334.44      291.40      3.36 o 
   1   3  11        5.27        4.01      0.61 o 
   2   3  11      608.05      510.24      9.08 o 
   3   3  11      170.56      130.78      3.21 o 
   4   3  11     1023.24     1018.23     21.57 o 
   5   3  11        2.06        6.44      1.47 o 
   6   3  11      401.31      358.62     11.06 o 
   7   3  11       20.34       20.89      2.53 o 
   8   3  11       62.31       66.57      5.43 o 
   9   3  11        0.22        0.99      1.41 o 
  10   3  11       15.63       11.02      2.21 o 
 -12   4  11        5.00        4.58      1.26 o 
 -11   4  11       64.03       46.25      2.90 o 
 -10   4  11        4.49       10.78      1.92 o 
  -9   4  11       19.14       26.37      2.95 o 
  -8   4  11        5.12       12.42      1.89 o 
  -7   4  11      463.78      420.94      8.88 o 
  -6   4  11       43.17       52.94      2.68 o 
  -5   4  11     2342.24     2211.07     35.39 o 
  -4   4  11     1007.23     1004.44     16.91 o 
  -3   4  11      906.21      946.99     11.95 o 
  -2   4  11       27.10       22.12      1.21 o 
  -1   4  11      653.16      638.93      6.95 o 
   0   4  11       38.19       64.21      1.52 o 
   1   4  11       42.50       40.30      1.20 o 
   2   4  11      254.96      266.67      4.53 o 
   3   4  11      253.25      223.68      4.33 o 
   4   4  11       46.53       45.20      3.53 o 
   5   4  11      167.23      191.67      6.35 o 
   6   4  11        5.80       10.10      1.98 o 
   7   4  11       84.54      108.74      5.32 o 
   8   4  11        1.26        2.55      1.48 o 
   9   4  11        7.75        5.90      1.68 o 
  10   4  11        2.36        2.84      1.34 o 
 -12   5  11       10.15       12.97      2.63 o 
 -11   5  11       23.22       14.85      1.80 o 
 -10   5  11        2.96        0.92      1.21 o 
  -9   5  11       26.48       34.74      2.60 o 
  -8   5  11      276.87      277.71      6.94 o 
  -7   5  11      402.46      427.04     10.41 o 
  -6   5  11     1334.60     1393.40     28.48 o 
  -5   5  11      255.87      230.05      6.95 o 
  -4   5  11      616.23      648.74     12.66 o 
  -3   5  11       14.50       24.53      1.72 o 
  -2   5  11      545.82      520.73     11.92 o 
  -1   5  11        0.98        7.15      1.65 o 
   0   5  11      261.98      219.85      4.15 o 
   1   5  11        0.00        0.78      0.87 o 
   2   5  11       36.81       48.99      2.73 o 
   3   5  11      421.88      407.04      9.65 o 
   4   5  11      180.07      149.17      5.26 o 
   5   5  11       52.26       47.13      5.16 o 
   6   5  11       34.94       35.82      3.14 o 
   7   5  11        7.53        9.61      1.91 o 
   8   5  11        2.30        2.74      1.40 o 
   9   5  11        0.02        1.02      1.25 o 
 -11   6  11       16.84       17.16      3.97 o 
 -10   6  11        8.88        9.69      1.64 o 
  -9   6  11      116.78       97.11     12.17 o 
  -8   6  11      165.15      140.76      4.66 o 
  -7   6  11       71.28       65.87      3.22 o 
  -6   6  11        0.07        1.39      1.21 o 
  -5   6  11        0.83        2.77      1.27 o 
  -4   6  11       99.28      104.76      3.98 o 
  -3   6  11      585.58      604.15     11.74 o 
  -2   6  11        3.89        0.92      1.07 o 
  -1   6  11      486.88      498.61      8.13 o 
   0   6  11        4.88       14.62      1.32 o 
   1   6  11      154.42      195.22      4.23 o 
   2   6  11        0.29        1.40      1.28 o 
   3   6  11        7.10       10.09      1.85 o 
   4   6  11      283.31      268.32      7.51 o 
   5   6  11      710.90      780.13     19.02 o 
   6   6  11        7.75        8.61      1.98 o 
   7   6  11       93.63      116.88      5.10 o 
   8   6  11        0.56        0.91      1.18 o 
   9   6  11       20.93       17.73      2.42 o 
 -11   7  11        0.87       -0.16      1.24 o 
 -10   7  11        7.61        4.21      1.32 o 
  -9   7  11        0.05        1.45      2.56 o 
  -8   7  11      144.86      140.96      5.27 o 
  -7   7  11       15.07       15.24      1.85 o 
  -6   7  11      148.49      139.06      5.54 o 
  -5   7  11      139.43      160.69      7.28 o 
  -4   7  11      257.02      278.30      7.09 o 
  -3   7  11      149.90      160.71      6.13 o 
  -2   7  11      249.80      240.02      6.11 o 
  -1   7  11       38.67       45.07      2.51 o 
   0   7  11      224.21      222.82      6.12 o 
   1   7  11       40.81       54.70      3.02 o 
   2   7  11       51.24       65.14      3.42 o 
   3   7  11       27.77       22.03      2.70 o 
   4   7  11        0.24        1.61      1.74 o 
   5   7  11       51.84       66.45      4.01 o 
   6   7  11       13.03       20.21      2.26 o 
   7   7  11       12.36       17.12      2.45 o 
   8   7  11        0.08        0.21      1.26 o 
 -10   8  11        6.96        1.55      1.28 o 
  -9   8  11        0.17       -0.08      1.31 o 
  -8   8  11       26.07       22.57      1.93 o 
  -7   8  11      202.15      195.56      5.76 o 
  -6   8  11        9.71       14.67      2.31 o 
  -5   8  11      505.95      534.09     12.74 o 
  -4   8  11       21.02       20.08      2.11 o 
  -3   8  11      152.62      140.91      4.56 o 
  -2   8  11       82.14      110.39      4.20 o 
  -1   8  11      333.83      347.94      7.36 o 
   0   8  11       20.34       31.80      2.05 o 
   1   8  11      135.88      138.84      4.14 o 
   2   8  11        3.97        5.72      1.74 o 
   3   8  11        0.28        0.74      1.38 o 
   4   8  11       73.32       65.79      4.29 o 
   5   8  11      140.73      155.03      6.27 o 
   6   8  11       11.32       12.05      2.35 o 
   7   8  11       27.87       19.40      1.91 o 
   8   8  11       12.58        8.22      1.39 o 
  -9   9  11        5.85        2.96      1.35 o 
  -8   9  11       10.81        6.59      1.57 o 
  -7   9  11       16.22       19.41      2.24 o 
  -6   9  11      103.34      118.59      4.54 o 
  -5   9  11        3.25        8.72      2.10 o 
  -4   9  11       68.62       62.03      3.90 o 
  -3   9  11       28.22       29.32      2.37 o 
  -2   9  11      426.68      477.73     10.01 o 
  -1   9  11        0.14        0.67      1.40 o 
   0   9  11      130.95      166.28      7.63 o 
   1   9  11       61.00       53.88      3.73 o 
   2   9  11       68.96       62.29      3.44 o 
   3   9  11       91.83      102.10     15.97 o 
   4   9  11       53.16       73.98      4.06 o 
   5   9  11        0.45        0.96      1.52 o 
   6   9  11       13.69       18.15      2.30 o 
   7   9  11        4.99        1.83      1.28 o 
  -8  10  11        2.38        0.63      1.04 o 
  -7  10  11       36.91       22.83      1.95 o 
  -6  10  11        7.75       11.84      1.61 o 
  -5  10  11      124.76      134.83      4.61 o 
  -4  10  11       29.33       37.53      2.45 o 
  -3  10  11        7.14       16.21      1.91 o 
  -2  10  11        6.35       11.43      1.76 o 
  -1  10  11      232.42      203.03      6.18 o 
   0  10  11        3.40       14.89      3.45 o 
   1  10  11      304.88      346.01      7.91 o 
   2  10  11       10.15       15.63      1.96 o 
   3  10  11       14.69       13.26      2.84 o 
   4  10  11       36.39       38.25      2.78 o 
   5  10  11       89.59       98.96      3.95 o 
   6  10  11       65.32       75.66      3.10 o 
  -7  11  11        2.77        1.74      1.36 o 
  -6  11  11       20.13       14.86      1.56 o 
  -5  11  11        2.84        3.95      1.30 o 
  -4  11  11        6.77        6.82      1.61 o 
  -3  11  11        6.29        6.73      1.33 o 
  -2  11  11       25.44       32.72      2.87 o 
  -1  11  11      134.29      134.89      4.72 o 
   0  11  11       16.90       17.83      1.74 o 
   1  11  11        1.04        4.56      1.30 o 
   2  11  11       15.24       17.80      2.15 o 
   3  11  11        5.56        3.25      1.57 o 
   4  11  11       16.54       13.78      1.88 o 
   5  11  11        0.23       -0.09      1.03 o 
  -6  12  11        2.67        1.92      2.14 o 
  -5  12  11        4.03        6.05      1.68 o 
  -4  12  11       53.87       33.81      6.70 o 
  -3  12  11        2.18        3.46      1.19 o 
  -2  12  11        0.11        1.31      1.07 o 
  -1  12  11       40.90       40.29      4.25 o 
   0  12  11        0.37       -0.14      0.93 o 
   1  12  11        2.69        4.33      1.09 o 
   2  12  11        7.95        6.02      1.21 o 
   3  12  11       20.01       12.16      1.50 o 
   4  12  11        0.07       -0.13      0.95 o 
  -4  13  11       11.71        6.15      1.52 o 
  -3  13  11       12.40        8.88      2.21 o 
  -2  13  11       28.22       18.95      4.21 o 
  -1  13  11        0.34        0.52      0.86 o 
   0  13  11       12.78       12.44      3.39 o 
   1  13  11        4.77        3.43      1.39 o 
 -12   0  12       37.51       29.89      3.69 o 
 -10   0  12      283.21      368.00     13.69 o 
  -8   0  12      142.94      147.60      6.30 o 
  -6   0  12     1279.36     1379.99     28.37 o 
  -4   0  12      296.66      315.74      5.31 o 
  -2   0  12     1228.25     1334.67     17.57 o 
   0   0  12     1273.19     1338.47     15.89 o 
   2   0  12     1745.35     1356.34     62.82 o 
   4   0  12        1.91        2.60      2.14 o 
   6   0  12      327.48      294.65     16.08 o 
   8   0  12       25.21       34.48      5.38 o 
  10   0  12       65.90       74.54      5.15 o 
 -12   1  12       21.81       17.29      1.78 o 
 -11   1  12      441.41      450.27     11.57 o 
 -10   1  12      442.25      523.46     12.40 o 
  -9   1  12      161.13      146.50      5.27 o 
  -8   1  12       67.37       74.65      2.99 o 
  -7   1  12      439.10      472.84      8.29 o 
  -6   1  12      154.79      175.51      3.80 o 
  -5   1  12       29.95       51.80      4.19 o 
  -4   1  12      299.77      337.10      3.86 o 
  -3   1  12       35.40       22.87      0.85 o 
  -2   1  12       35.45       43.29      1.50 o 
  -1   1  12     2190.75     2430.98     24.54 o 
   0   1  12       42.78       41.39      2.26 o 
   1   1  12     1208.42     1148.00     12.17 o 
   2   1  12       14.54        7.43      1.00 o 
   3   1  12     1153.61      953.55     14.82 o 
   4   1  12        1.08        2.55      1.21 o 
   5   1  12        0.52        5.02      1.97 o 
   6   1  12        0.02        1.97      3.34 o 
   7   1  12      223.06      223.27      9.83 o 
   8   1  12       39.07       42.84      5.21 o 
   9   1  12        9.75       10.42      3.56 o 
  10   1  12       16.59       10.13      2.14 o 
 -12   2  12      150.43      175.87      5.30 o 
 -11   2  12       87.48       91.96      4.28 o 
 -10   2  12       36.84       45.88      3.17 o 
  -9   2  12       71.99       91.87      5.75 o 
  -8   2  12       76.91       89.25      2.97 o 
  -7   2  12       20.65       23.95      1.60 o 
  -6   2  12      418.57      400.74      7.21 o 
  -5   2  12        8.20        9.80      1.04 o 
  -4   2  12      951.14      821.18      8.86 o 
  -3   2  12        2.72        0.74      0.51 o 
  -2   2  12       82.72      107.32      1.90 o 
  -1   2  12      330.82      378.82      4.25 o 
   0   2  12      912.82      840.50     10.09 o 
   1   2  12      263.36      291.09      5.27 o 
   2   2  12      225.81      231.31      5.83 o 
   3   2  12      336.59      312.66      5.72 o 
   4   2  12      142.94      118.11      4.92 o 
   5   2  12       36.29       39.71      4.82 o 
   6   2  12      104.14      107.77     10.43 o 
   7   2  12       66.78       76.14      7.35 o 
   8   2  12      154.87      189.44     10.84 o 
   9   2  12        8.15        9.90      2.80 o 
  10   2  12        5.27        1.62      1.24 o 
 -12   3  12        5.91        3.19      1.26 o 
 -11   3  12      139.83      169.79      6.31 o 
 -10   3  12       16.53       18.97      2.10 o 
  -9   3  12        1.17        3.22      1.46 o 
  -8   3  12      161.78      173.58      4.38 o 
  -7   3  12      214.45      250.73      5.29 o 
  -6   3  12      190.90      179.32      4.08 o 
  -5   3  12      483.54      578.47      8.87 o 
  -4   3  12      105.04      114.22      2.53 o 
  -3   3  12      220.57      225.66      3.54 o 
  -2   3  12        0.64        0.83      0.64 o 
  -1   3  12      328.94      340.61      4.57 o 
   0   3  12       27.64       30.59      1.23 o 
   1   3  12      220.30      224.13      3.66 o 
   2   3  12        2.98        7.54      1.09 o 
   3   3  12     1612.37     1506.40     31.19 o 
   4   3  12       23.00       19.70      2.13 o 
   5   3  12      126.51      124.74      4.53 o 
   6   3  12       17.40       23.06      3.01 o 
   7   3  12      308.85      306.35     10.29 o 
   8   3  12       11.96       13.88      2.62 o 
   9   3  12        2.11        3.94      2.25 o 
 -12   4  12        2.67        1.44      1.18 o 
 -11   4  12        6.51        5.90      1.53 o 
 -10   4  12       64.01       58.22      4.28 o 
  -9   4  12        5.04        9.64      1.77 o 
  -8   4  12       20.93       24.07      1.90 o 
  -7   4  12      171.26      207.23      4.82 o 
  -6   4  12     2148.36     2024.22     38.43 o 
  -5   4  12       34.98       38.66      2.27 o 
  -4   4  12     2427.91     2204.47     42.71 o 
  -3   4  12      490.06      541.62     11.76 o 
  -2   4  12      161.53      139.61      3.64 o 
  -1   4  12       31.52       29.67      1.34 o 
   0   4  12       12.96       16.02      1.26 o 
   1   4  12       60.95       46.80      2.13 o 
   2   4  12      466.29      479.50     12.02 o 
   3   4  12       23.24       26.69      2.10 o 
   4   4  12      113.45      111.06      4.45 o 
   5   4  12      384.39      391.18     10.40 o 
   6   4  12      233.06      284.79      9.80 o 
   7   4  12        4.18        3.17      1.67 o 
   8   4  12        9.65       17.05      2.58 o 
   9   4  12        0.08       -0.18      1.84 o 
 -12   5  12        1.01        0.16      1.05 o 
 -11   5  12       90.75      101.72      4.96 o 
 -10   5  12       14.57       11.41      2.03 o 
  -9   5  12       32.86       31.14      2.81 o 
  -8   5  12       39.12       53.09      2.64 o 
  -7   5  12       70.89       81.73      3.61 o 
  -6   5  12        5.82        3.95      1.49 o 
  -5   5  12     2980.30     3121.05     76.26 o 
  -4   5  12      426.02      439.91      9.18 o 
  -3   5  12      775.32      834.07     15.28 o 
  -2   5  12       36.17       39.84      2.13 o 
  -1   5  12       86.25      110.40      4.05 o 
   0   5  12        6.18       13.03      1.29 o 
   1   5  12       26.64       28.19      2.44 o 
   2   5  12      120.34       89.68      5.61 o 
   3   5  12      105.03       97.28      5.85 o 
   4   5  12      462.41      461.83     11.80 o 
   5   5  12       25.07       27.26      2.64 o 
   6   5  12      214.63      205.51      6.65 o 
   7   5  12      115.52      123.84      4.89 o 
   8   5  12        0.13       -1.38      1.38 o 
   9   5  12        0.44        0.14      1.14 o 
 -11   6  12        6.16        4.02      1.57 o 
 -10   6  12       15.45       17.05      3.07 o 
  -9   6  12       18.15       13.42      2.37 o 
  -8   6  12        9.87        9.79      1.67 o 
  -7   6  12        6.91        3.14      1.40 o 
  -6   6  12      260.23      257.91      9.16 o 
  -5   6  12      104.91      109.93      5.10 o 
  -4   6  12       24.02       34.82      2.39 o 
  -3   6  12        2.48        3.73      1.31 o 
  -2   6  12      336.41      327.59      7.41 o 
  -1   6  12        2.24        6.52      1.36 o 
   0   6  12      131.76      125.46      4.01 o 
   1   6  12        7.45        6.42      1.25 o 
   2   6  12       78.34       89.03      3.51 o 
   3   6  12       12.46       20.61      2.29 o 
   4   6  12       37.76       33.89      3.27 o 
   5   6  12       37.56       39.50      3.47 o 
   6   6  12       83.09       92.85      4.89 o 
   7   6  12        1.49        6.60      1.78 o 
   8   6  12       89.90      104.47      4.14 o 
   9   6  12       19.09       10.23      2.22 o 
 -11   7  12       40.48       52.61      3.40 o 
 -10   7  12        5.05        6.26      2.27 o 
  -9   7  12       10.96       15.54      2.87 o 
  -8   7  12        2.48        5.87      2.10 o 
  -7   7  12       23.72       21.81      2.61 o 
  -6   7  12      135.06      128.65      4.73 o 
  -5   7  12      255.59      262.45      7.20 o 
  -4   7  12       81.51      101.09      4.38 o 
  -3   7  12      501.26      557.74     12.30 o 
  -2   7  12        0.54        2.98      1.44 o 
  -1   7  12       50.33       55.81      2.47 o 
   0   7  12        2.97        6.29      1.64 o 
   1   7  12      352.92      378.52      7.90 o 
   2   7  12        2.18        5.40      1.60 o 
   3   7  12       63.86       59.76      4.01 o 
   4   7  12      204.11      195.44      7.14 o 
   5   7  12       30.95       39.27      3.17 o 
   6   7  12        0.96        0.40      1.29 o 
   7   7  12       84.59       93.70      4.20 o 
   8   7  12        2.42        0.14      1.40 o 
 -10   8  12       55.89       64.56      3.17 o 
  -9   8  12        0.11        0.72      1.17 o 
  -8   8  12        1.56        2.71      1.18 o 
  -7   8  12        5.16        7.75      1.70 o 
  -6   8  12       70.73       56.42      3.41 o 
  -5   8  12       84.28       78.87      3.72 o 
  -4   8  12      102.76      103.08     12.22 o 
  -3   8  12      203.31      228.95      7.50 o 
  -2   8  12       62.43       72.93      3.61 o 
  -1   8  12      185.07      163.61      5.01 o 
   0   8  12       57.35       58.15      3.32 o 
   1   8  12       22.19       15.20      1.91 o 
   2   8  12      541.73      553.55     12.93 o 
   3   8  12       19.54       23.46      2.98 o 
   4   8  12        9.61        8.84      1.94 o 
   5   8  12       13.59       14.39      2.14 o 
   6   8  12       38.15       36.85      2.77 o 
   7   8  12        0.01        0.55      0.95 o 
  -9   9  12       58.21       59.26     18.09 o 
  -8   9  12        5.26        3.83      1.65 o 
  -7   9  12       19.83       15.10      1.99 o 
  -6   9  12       41.37       35.85      2.46 o 
  -5   9  12       78.22       74.43      7.91 o 
  -4   9  12       11.23       14.93      2.30 o 
  -3   9  12       11.77       13.17      1.95 o 
  -2   9  12      292.59      313.38      7.81 o 
  -1   9  12      330.31      329.68      7.72 o 
   0   9  12        2.21        5.35      1.49 o 
   1   9  12      280.44      331.50      8.92 o 
   2   9  12        4.88        7.81      2.30 o 
   3   9  12       57.56       63.68      3.67 o 
   4   9  12       38.48       43.43      3.64 o 
   5   9  12        1.09        3.01      1.45 o 
   6   9  12       19.40       12.41      2.73 o 
   7   9  12      103.22      144.96      6.31 o 
  -8  10  12        1.28        1.66      0.92 o 
  -7  10  12        8.26        9.35      1.41 o 
  -6  10  12       18.08       17.33      1.89 o 
  -5  10  12       12.00       21.00      2.34 o 
  -4  10  12       11.41       15.24      1.88 o 
  -3  10  12       14.72       14.16      3.02 o 
  -2  10  12       31.80       35.23      2.31 o 
  -1  10  12       32.83       38.24      2.52 o 
   0  10  12      366.58      367.57     10.26 o 
   1  10  12       14.20       15.53      1.87 o 
   2  10  12       67.09       72.17      5.01 o 
   3  10  12        0.07        0.50      1.58 o 
   4  10  12       27.56       32.13      3.00 o 
   5  10  12        8.42        8.71      1.47 o 
   6  10  12        0.19        1.45      1.11 o 
  -7  11  12        1.07        0.14      1.03 o 
  -6  11  12        7.10        6.83      1.25 o 
  -5  11  12      101.76      107.92      4.02 o 
  -4  11  12        9.06       13.19      1.77 o 
  -3  11  12       87.13      102.22      7.03 o 
  -2  11  12        0.06        0.62      1.04 o 
  -1  11  12        5.90        5.90      1.56 o 
   0  11  12       42.57       42.67      2.43 o 
   1  11  12      108.58      107.64     10.43 o 
   2  11  12        9.09        9.64      1.82 o 
   3  11  12       12.11       12.19      1.99 o 
   4  11  12       14.52        6.77      1.53 o 
   5  11  12       27.47       29.65      7.39 o 
  -6  12  12        7.68        6.24      1.68 o 
  -5  12  12        0.38        0.78      1.31 o 
  -4  12  12        0.19        1.81      1.09 o 
  -3  12  12        6.55        5.56      1.10 o 
  -2  12  12        0.19       -0.10      0.85 o 
  -1  12  12        0.19        0.16      0.80 o 
   0  12  12        0.13        0.44      0.91 o 
   1  12  12        0.85        0.60      0.94 o 
   2  12  12      135.81      150.07      4.25 o 
   3  12  12        0.07        0.66      0.88 o 
  -2  13  12       70.01       73.12     22.28 o 
  -1  13  12        0.17        0.35      1.13 o 
   0  13  12        5.91        4.64      2.03 o 
 -11   0  13      144.24      173.80      7.84 o 
  -9   0  13      649.28      693.33     21.91 o 
  -7   0  13      188.72      200.28      6.34 o 
  -5   0  13      128.20      144.63      4.51 o 
  -3   0  13      405.40      374.98      6.32 o 
  -1   0  13      437.28      382.99      5.32 o 
   1   0  13        5.59       13.79      2.64 o 
   5   0  13      364.08      345.59     17.22 o 
   7   0  13      135.17      132.24      9.89 o 
   9   0  13       34.59       20.43      3.55 o 
 -12   1  13       24.26       15.98      1.64 o 
 -11   1  13      156.64      186.64      6.34 o 
 -10   1  13      263.95      300.65      8.32 o 
  -9   1  13       34.57       27.19      2.46 o 
  -8   1  13     1098.78     1070.21     18.48 o 
  -7   1  13      164.48      161.97      4.26 o 
  -6   1  13       16.63       25.51      1.64 o 
  -5   1  13       53.94       49.76      2.61 o 
  -4   1  13      851.62      869.74     11.26 o 
  -3   1  13        0.45        2.43      0.63 o 
  -2   1  13        3.66        6.44      0.57 o 
  -1   1  13       34.80       35.30      1.67 o 
   0   1  13      132.39      146.98      2.85 o 
   1   1  13        0.30        0.72      0.56 o 
   2   1  13     1684.54     1537.50     31.19 o 
   3   1  13      127.63      120.79      6.21 o 
   4   1  13      454.05      404.46     16.15 o 
   5   1  13      111.34      110.51      5.88 o 
   6   1  13        6.94       12.82      2.76 o 
   7   1  13        2.25        3.28      2.14 o 
   8   1  13      111.59      121.47      7.96 o 
   9   1  13       30.25       14.11      2.74 o 
 -12   2  13       44.98       26.38      2.56 o 
 -11   2  13       73.82       70.64      4.05 o 
 -10   2  13       56.26       49.09      3.56 o 
  -9   2  13        7.22       12.80      2.15 o 
  -8   2  13       28.86       29.59      1.89 o 
  -7   2  13      850.40      900.63     14.55 o 
  -6   2  13      128.02      186.50      4.15 o 
  -5   2  13       22.07       40.50      1.84 o 
  -4   2  13      119.29      132.24      2.69 o 
  -3   2  13     1520.46     1503.13     24.72 o 
  -2   2  13       71.79       70.34      1.93 o 
  -1   2  13        2.69        2.49      0.77 o 
   0   2  13       23.89       16.33      0.99 o 
   1   2  13       84.95       85.28      1.76 o 
   2   2  13      219.59      190.47      7.32 o 
   3   2  13      718.44      630.58     12.85 o 
   4   2  13       85.09       89.35      4.65 o 
   5   2  13      145.98      145.50      6.35 o 
   6   2  13        0.19        2.26      2.44 o 
   7   2  13      143.36      144.57      7.74 o 
   8   2  13       17.53       28.37      3.34 o 
   9   2  13        9.35        8.63      2.36 o 
 -12   3  13        0.00        1.02      1.04 o 
 -11   3  13        2.85        3.39      1.40 o 
 -10   3  13       58.30       56.98      5.29 o 
  -9   3  13       28.87       31.41      2.71 o 
  -8   3  13        4.82        6.27      1.39 o 
  -7   3  13       15.45       12.19      1.43 o 
  -6   3  13      200.15      248.22      5.75 o 
  -5   3  13      185.32      193.14      5.00 o 
  -4   3  13      888.28      973.28     18.29 o 
  -3   3  13      351.41      366.22      7.19 o 
  -2   3  13      657.84      670.49     12.60 o 
  -1   3  13       30.32       24.54      1.25 o 
   0   3  13       69.52       52.75      2.78 o 
   1   3  13      206.81      203.86      4.38 o 
   2   3  13      423.84      373.82     12.38 o 
   3   3  13       94.92       79.47      7.37 o 
   4   3  13      372.32      355.93     14.54 o 
   5   3  13       62.89       56.04      3.81 o 
   6   3  13        0.01        0.75      2.21 o 
   7   3  13       47.55       44.63      3.62 o 
   8   3  13        1.74        2.76      3.04 o 
   9   3  13        0.62       -0.41      1.25 o 
 -12   4  13        0.64        0.05      1.19 o 
 -11   4  13       29.99       16.20      1.78 o 
 -10   4  13        7.24       10.89      2.13 o 
  -9   4  13      175.70      191.07      6.29 o 
  -8   4  13       58.19       77.11      5.49 o 
  -7   4  13       27.05       24.01      1.96 o 
  -6   4  13      932.47      963.33     21.06 o 
  -5   4  13        0.59        0.98      1.23 o 
  -4   4  13      593.47      606.56     13.49 o 
  -3   4  13     2500.93     2402.78     49.94 o 
  -2   4  13       62.23       51.66      2.32 o 
  -1   4  13      297.69      296.34      6.14 o 
   0   4  13       48.22       44.29      3.89 o 
   1   4  13        1.77        2.49      1.11 o 
   2   4  13        0.18        1.64      1.26 o 
   3   4  13      491.55      447.74     18.51 o 
   4   4  13      165.84      182.42      6.08 o 
   5   4  13       83.19       84.90      7.96 o 
   6   4  13       37.36       30.62      3.15 o 
   7   4  13       13.25       14.82      1.99 o 
   8   4  13       25.40       29.47      9.09 o 
   9   4  13        4.53        1.47      1.78 o 
 -11   5  13        6.35        5.25      1.16 o 
 -10   5  13      102.78      119.01      5.55 o 
  -9   5  13        4.07        3.23      1.34 o 
  -8   5  13      130.62      139.34      5.11 o 
  -7   5  13        0.05        0.39      1.19 o 
  -6   5  13      374.76      428.62     10.86 o 
  -5   5  13       11.21       12.77      2.59 o 
  -4   5  13     1359.25     1385.48     27.12 o 
  -3   5  13      212.64      224.77      5.81 o 
  -2   5  13      703.81      755.53     15.14 o 
  -1   5  13        3.32        0.89      1.03 o 
   0   5  13       83.26       88.73      3.40 o 
   1   5  13        1.03        4.72      1.71 o 
   2   5  13      147.06      165.29      6.31 o 
   3   5  13      321.89      268.65     25.27 o 
   4   5  13        7.82        9.96      1.89 o 
   5   5  13        0.11        0.59      1.72 o 
   6   5  13       12.73       20.77      2.46 o 
   7   5  13        7.76        5.06      1.53 o 
   8   5  13       28.18       27.16      6.77 o 
 -11   6  13       42.23       27.71      3.08 o 
 -10   6  13        0.00       -0.13      1.52 o 
  -9   6  13       81.70       75.25     13.84 o 
  -8   6  13       15.65       17.04      1.93 o 
  -7   6  13      152.82      165.15      5.43 o 
  -6   6  13       33.32       39.31      2.68 o 
  -5   6  13      825.73      849.39     19.56 o 
  -4   6  13      317.30      327.47      9.02 o 
  -3   6  13      758.36      760.39     15.66 o 
  -2   6  13        7.56       10.45      1.61 o 
  -1   6  13       78.98       99.82      3.97 o 
   0   6  13        7.37        9.35      1.54 o 
   1   6  13       16.92       22.50      1.79 o 
   2   6  13       30.08       29.41      2.98 o 
   3   6  13      222.09      218.20      7.23 o 
   4   6  13      315.16      294.01      9.19 o 
   5   6  13      208.99      206.11      8.07 o 
   6   6  13       40.24       38.98      3.04 o 
   7   6  13       56.58       31.24      4.71 o 
   8   6  13        7.48        6.41      2.04 o 
 -10   7  13       28.78       22.82      2.32 o 
  -9   7  13        1.79        4.31      1.43 o 
  -8   7  13      127.83      158.18      7.07 o 
  -7   7  13       33.86       38.95      3.09 o 
  -6   7  13       16.30       29.38      2.46 o 
  -5   7  13      110.19       94.76      4.07 o 
  -4   7  13      474.85      493.51     12.37 o 
  -3   7  13       94.43       98.76      4.21 o 
  -2   7  13      551.47      602.35     13.41 o 
  -1   7  13        4.60        5.79      1.88 o 
   0   7  13       14.84       11.22      1.77 o 
   1   7  13      106.00       82.61      3.39 o 
   2   7  13      562.32      578.08     16.04 o 
   3   7  13       75.90       70.87      3.89 o 
   4   7  13       24.46       34.03      3.95 o 
   5   7  13        0.03        2.28      1.54 o 
   6   7  13       15.71       18.15      2.17 o 
   7   7  13        0.06       -0.13      1.05 o 
   8   7  13       52.70       64.14      4.64 o 
 -10   8  13        1.11       -0.04      1.36 o 
  -9   8  13      127.53      140.40      9.90 o 
  -8   8  13        0.01       -0.44      1.15 o 
  -7   8  13       38.71       35.02      2.61 o 
  -6   8  13        1.82        1.00      1.24 o 
  -5   8  13       43.33       56.40      3.19 o 
  -4   8  13        0.32        3.41      1.64 o 
  -3   8  13      119.09      122.14      5.78 o 
  -2   8  13       54.62       52.08      3.19 o 
  -1   8  13      136.11      130.65      4.95 o 
   0   8  13       84.79       76.63      3.31 o 
   1   8  13        8.53        7.47      1.43 o 
   2   8  13        3.92        4.44      1.91 o 
   3   8  13      189.88      213.87      7.91 o 
   4   8  13        4.78        6.49      1.80 o 
   5   8  13       46.07       54.33      4.44 o 
   6   8  13      135.91      166.19      5.43 o 
   7   8  13       59.26       57.21      7.49 o 
  -9   9  13        4.31        3.60      1.26 o 
  -8   9  13      124.86      148.88      5.10 o 
  -7   9  13        0.69        0.60      1.05 o 
  -6   9  13        0.46        0.52      1.24 o 
  -5   9  13       12.75       18.39      2.04 o 
  -4   9  13       32.90       27.23      2.40 o 
  -3   9  13      243.54      251.66      7.96 o 
  -2   9  13       18.40       24.99      2.39 o 
  -1   9  13       29.37       29.56      2.81 o 
   0   9  13       47.47       36.09      2.68 o 
   1   9  13        2.01        2.93      1.25 o 
   2   9  13       40.98       51.75      5.47 o 
   3   9  13       47.79       51.71      3.79 o 
   4   9  13      102.32      124.72      5.32 o 
   5   9  13       10.91       11.48      1.92 o 
   6   9  13        1.72        0.16      0.98 o 
  -8  10  13        2.03        0.74      0.80 o 
  -7  10  13       50.65       46.74      7.38 o 
  -6  10  13       49.10       35.56      4.23 o 
  -5  10  13       60.99       58.26      4.93 o 
  -4  10  13       40.83       42.34      3.97 o 
  -3  10  13      154.99      169.48      6.01 o 
  -2  10  13       28.57       30.16      3.32 o 
  -1  10  13       20.67       22.71      2.38 o 
   0  10  13       44.34       39.13      2.69 o 
   1  10  13        7.11       12.21      1.63 o 
   2  10  13       25.36       23.36      2.43 o 
   3  10  13       91.98      106.86      4.16 o 
   4  10  13        4.99        2.58      2.10 o 
   5  10  13       29.82       23.44      2.44 o 
  -7  11  13        3.86        1.90      1.56 o 
  -6  11  13        0.73        1.92      0.90 o 
  -5  11  13        0.14        0.63      1.22 o 
  -4  11  13       35.15       32.96      4.87 o 
  -3  11  13        0.12       -0.96      1.11 o 
  -2  11  13       46.98       49.45      6.60 o 
  -1  11  13       12.65       11.47      1.74 o 
   0  11  13       29.31       22.84      2.04 o 
   1  11  13       99.88      110.41      6.02 o 
   2  11  13      156.53      152.32      8.82 o 
   3  11  13        2.71        1.81      1.08 o 
   4  11  13       16.83       12.58      1.47 o 
  -5  12  13        1.40        1.75      1.53 o 
  -4  12  13        8.17        4.29      0.96 o 
  -3  12  13       48.25       42.03      4.58 o 
  -2  12  13       28.60       19.07      3.20 o 
  -1  12  13      133.78      153.87      5.03 o 
   0  12  13        2.10        1.40      0.89 o 
   1  12  13       53.71       24.20      3.88 o 
   2  12  13       74.40       94.07      4.78 o 
 -12   0  14       30.93       16.77      2.77 o 
 -10   0  14      285.85      267.86     12.54 o 
  -8   0  14      631.06      706.25     19.56 o 
  -6   0  14      352.56      356.38     10.30 o 
  -4   0  14       38.68       43.98      6.99 o 
  -2   0  14       90.19       59.39      2.66 o 
   0   0  14      331.97      282.84     13.43 o 
   6   0  14      160.27      157.95     11.10 o 
   8   0  14        1.06        0.10      2.05 o 
 -12   1  14       34.53       22.03      2.08 o 
 -11   1  14        0.08        1.26      1.44 o 
 -10   1  14        9.21       11.04      1.86 o 
  -9   1  14      151.51      175.08      4.67 o 
  -8   1  14       89.09       93.16      5.05 o 
  -7   1  14      120.53      105.61      6.55 o 
  -6   1  14       52.94       76.73      2.63 o 
  -5   1  14      275.24      252.69      5.02 o 
  -4   1  14      129.34      126.31      2.63 o 
  -3   1  14      790.94      898.08     10.73 o 
  -2   1  14       39.09       39.21      2.16 o 
  -1   1  14      109.82      126.10      2.75 o 
   0   1  14        2.39        7.96      0.88 o 
   1   1  14      400.95      339.50      5.22 o 
   2   1  14      231.27      184.69     12.22 o 
   5   1  14      307.22      281.95     14.63 o 
   6   1  14        4.21        8.11      3.01 o 
   7   1  14        0.95       -2.05      2.05 o 
   8   1  14        5.97        5.00      2.47 o 
   9   1  14       13.51        4.80      1.41 o 
 -12   2  14        9.08        7.28      1.33 o 
 -11   2  14        4.76        7.53      1.50 o 
 -10   2  14       22.36       18.15      2.52 o 
  -9   2  14        6.66        5.88      1.33 o 
  -8   2  14      615.83      664.83     12.38 o 
  -7   2  14        0.00       -1.06      1.06 o 
  -6   2  14     1692.21     1745.37     28.72 o 
  -5   2  14       49.42       72.69      3.64 o 
  -4   2  14       13.85       19.69      2.05 o 
  -3   2  14        0.09        7.44      3.24 o 
  -2   2  14      530.15      522.01     10.15 o 
  -1   2  14        0.02        0.45      0.78 o 
   0   2  14      768.76      674.25     11.35 o 
   1   2  14      489.51      411.49     10.77 o 
   2   2  14      364.25      330.17      9.74 o 
   3   2  14       68.08       59.86      5.27 o 
   4   2  14     1528.76     1356.38     54.98 o 
   5   2  14       61.80       50.00      5.57 o 
   6   2  14        0.45        1.15      2.55 o 
   7   2  14       27.24       42.26      6.89 o 
   8   2  14        8.18        5.80      2.35 o 
   9   2  14        1.05        1.80      2.85 o 
 -12   3  14        9.26        5.27      1.04 o 
 -11   3  14       37.52       24.14      2.11 o 
 -10   3  14        5.52        8.52      1.94 o 
  -9   3  14       10.07       23.58      2.28 o 
  -8   3  14       97.57       99.51      3.51 o 
  -7   3  14      394.43      395.23      9.79 o 
  -6   3  14        7.12        7.74      1.47 o 
  -5   3  14       45.98       50.60      3.11 o 
  -4   3  14        8.85       12.34      1.73 o 
  -3   3  14      748.11      768.23     16.32 o 
  -2   3  14       16.43       14.38      1.77 o 
  -1   3  14     1240.60     1337.99     24.98 o 
   0   3  14        3.94        1.39      1.07 o 
   1   3  14      257.50      225.68      8.84 o 
   2   3  14        0.15        1.46      1.67 o 
   3   3  14       40.29       38.79      3.67 o 
   4   3  14      110.45       87.80      6.62 o 
   5   3  14      724.23      690.98     24.89 o 
   6   3  14        0.00       -1.91      1.91 o 
   7   3  14       33.52       35.43      5.07 o 
   8   3  14        6.27        3.92      1.69 o 
 -11   4  14        1.11       -0.32      1.18 o 
 -10   4  14        1.04        2.63      1.55 o 
  -9   4  14        2.96        7.22      1.37 o 
  -8   4  14      251.80      268.79      7.23 o 
  -7   4  14       39.03       38.55      2.65 o 
  -6   4  14       31.90       42.92      3.13 o 
  -5   4  14       88.33       84.36      3.58 o 
  -4   4  14        2.70        3.75      1.33 o 
  -3   4  14        1.32        2.41      1.19 o 
  -2   4  14      862.58      838.70     15.48 o 
  -1   4  14        6.27        2.87      1.48 o 
   0   4  14      282.92      276.12      6.60 o 
   1   4  14        0.78        1.47      1.22 o 
   2   4  14       98.26       85.27      6.15 o 
   3   4  14       99.75       99.81      5.59 o 
   4   4  14      299.70      258.08     10.35 o 
   5   4  14        3.82        4.69      2.22 o 
   6   4  14      268.12      258.49     12.36 o 
   7   4  14        3.69        3.90      4.30 o 
   8   4  14        0.13        0.62      1.02 o 
 -11   5  14        0.22        1.52      1.42 o 
 -10   5  14        0.46        0.36      1.63 o 
  -9   5  14       44.75       45.10      5.22 o 
  -8   5  14        0.74       -0.62      1.28 o 
  -7   5  14       81.96       80.31      3.69 o 
  -6   5  14      488.65      568.91     12.90 o 
  -5   5  14       31.81       33.70      2.79 o 
  -4   5  14      254.84      271.09      7.25 o 
  -3   5  14      453.16      529.13     11.28 o 
  -2   5  14       48.89       55.10      3.76 o 
  -1   5  14       91.08       98.76      4.31 o 
   0   5  14       61.52       74.26      3.23 o 
   1   5  14      604.86      587.47     27.71 o 
   2   5  14      203.31      218.42      9.76 o 
   3   5  14        4.43        6.45      2.14 o 
   4   5  14        9.47        6.44      2.04 o 
   5   5  14      412.77      331.32     40.93 o 
   6   5  14       35.94       29.22      2.64 o 
   7   5  14        2.71        3.08      1.74 o 
   8   5  14       14.27       20.85      4.96 o 
 -11   6  14        2.10        1.56      1.20 o 
 -10   6  14        4.09        2.11      1.56 o 
  -9   6  14        6.27        7.61      1.94 o 
  -8   6  14      254.79      271.28      7.04 o 
  -7   6  14      175.78      218.00      6.50 o 
  -6   6  14      334.44      355.35      9.16 o 
  -5   6  14      104.47      111.38      4.49 o 
  -4   6  14     1373.80     1400.72     29.48 o 
  -3   6  14       15.58        9.51      1.72 o 
  -2   6  14      216.97      209.55      6.46 o 
  -1   6  14       17.76       17.67      2.04 o 
   0   6  14      207.97      209.88      7.06 o 
   1   6  14       72.90       70.31      4.13 o 
   2   6  14        8.56        6.32      2.78 o 
   3   6  14        0.09        4.46      2.36 o 
   4   6  14      126.85      134.87      5.71 o 
   5   6  14       12.19       16.46      2.49 o 
   6   6  14        0.32        1.95      2.24 o 
   7   6  14        0.98        4.26      1.71 o 
 -10   7  14        0.13       -1.34      1.34 o 
  -9   7  14       32.17       22.60      2.75 o 
  -8   7  14        0.46        2.41      1.46 o 
  -7   7  14      162.25      177.64      6.49 o 
  -6   7  14       18.14       20.67      2.39 o 
  -5   7  14      623.21      660.06     15.66 o 
  -4   7  14      477.10      546.52     14.36 o 
  -3   7  14      199.56      199.53      6.85 o 
  -2   7  14       38.73       41.48      3.17 o 
  -1   7  14      554.06      543.77     12.43 o 
   0   7  14       89.94       76.94      3.64 o 
   1   7  14      142.85      140.86      5.51 o 
   2   7  14        0.71        3.14      1.83 o 
   3   7  14      128.72      135.06      5.60 o 
   4   7  14        3.12        2.40      1.53 o 
   5   7  14       71.32       91.41      4.18 o 
   6   7  14      101.94      112.75      8.30 o 
   7   7  14        0.55        0.99      3.42 o 
  -9   8  14       29.23       18.68      3.16 o 
  -8   8  14      176.08      178.79      4.72 o 
  -7   8  14        4.09        4.46      1.52 o 
  -6   8  14       38.23       43.59      2.75 o 
  -5   8  14        1.40        0.57      1.44 o 
  -4   8  14       74.66       92.09      4.51 o 
  -3   8  14      137.17      132.47      5.09 o 
  -2   8  14      265.82      288.74      8.96 o 
  -1   8  14        3.46        6.68      1.89 o 
   0   8  14      158.93      155.87      6.04 o 
   1   8  14        0.24        0.13      1.63 o 
   2   8  14        0.22        2.18      2.38 o 
   3   8  14      107.80      104.30      4.68 o 
   4   8  14        7.17       14.66      2.81 o 
   5   8  14       10.95       12.51      1.84 o 
   6   8  14        4.04        4.89      1.80 o 
  -9   9  14       38.48       16.70      2.04 o 
  -8   9  14        1.59        2.57      1.33 o 
  -7   9  14      189.97      205.96      5.22 o 
  -6   9  14       38.17       34.56      3.13 o 
  -5   9  14       13.47       16.97      2.13 o 
  -4   9  14        1.34        3.34      1.65 o 
  -3   9  14        1.71        1.78      1.46 o 
  -2   9  14       38.74       43.80      2.95 o 
  -1   9  14      141.36      173.75      6.59 o 
   0   9  14        0.59       -1.36      1.36 o 
   1   9  14       27.89       35.21      2.86 o 
   2   9  14       59.80       57.84      7.04 o 
   3   9  14       26.48       28.14      3.63 o 
   4   9  14        0.67        0.66      1.17 o 
   5   9  14      166.51      199.35      8.33 o 
  -7  10  14        3.36        3.99      1.01 o 
  -6  10  14       16.18       13.31      1.52 o 
  -5  10  14        4.94        2.43      1.18 o 
  -4  10  14       66.11       60.70      4.81 o 
  -3  10  14        1.39        2.69      1.49 o 
  -2  10  14       37.52       43.00      2.88 o 
  -1  10  14       37.31       33.58      2.60 o 
   0  10  14      105.89      107.37      4.06 o 
   1  10  14       67.58       56.33      7.47 o 
   2  10  14        0.73        1.30      1.25 o 
   3  10  14        0.14        0.67      1.83 o 
   4  10  14       15.66       13.04      1.80 o 
  -6  11  14       23.50       17.78      1.97 o 
  -5  11  14       62.30       75.99      5.25 o 
  -4  11  14       12.05        9.25      1.35 o 
  -3  11  14        5.49        3.53      1.19 o 
  -2  11  14        1.63        0.82      1.17 o 
  -1  11  14       80.93       85.58      3.26 o 
   0  11  14       75.43       41.94      5.43 o 
   1  11  14       13.01        8.55      1.31 o 
   2  11  14       11.15        5.54      1.26 o 
   3  11  14       70.76       80.52      4.07 o 
  -4  12  14       14.12        6.09      1.89 o 
  -3  12  14        2.64        3.78      1.21 o 
  -2  12  14       87.04       94.04      2.73 o 
  -1  12  14        3.73        4.09      0.98 o 
   0  12  14        1.97        3.41      1.18 o 
   1  12  14        7.09        3.53      1.25 o 
 -11   0  15        7.03        7.51      2.08 o 
  -9   0  15       99.69      112.29      5.05 o 
  -7   0  15       12.73       21.90      4.50 o 
  -5   0  15      296.52      357.51      9.17 o 
  -3   0  15       18.05       10.57      2.13 o 
  -1   0  15      178.39      201.48      9.25 o 
   1   0  15     1026.48      692.68     23.41 o 
   7   0  15       57.15       15.79      3.82 o 
 -12   1  15       30.82       20.22      1.51 o 
 -11   1  15        4.11        3.58      1.39 o 
 -10   1  15       51.72       47.63      3.21 o 
  -9   1  15      111.55      115.97      7.00 o 
  -8   1  15      105.08      118.56      4.00 o 
  -7   1  15       77.01       93.42      3.17 o 
  -6   1  15      714.69      727.86     12.96 o 
  -5   1  15       14.99       14.35      1.47 o 
  -4   1  15      201.16      176.61      4.36 o 
  -3   1  15       44.71       46.46      2.22 o 
  -2   1  15       29.04       45.67      2.16 o 
  -1   1  15       19.51       13.93      1.47 o 
   0   1  15      198.49      209.66      7.22 o 
   1   1  15      297.34      261.24      7.73 o 
   7   1  15        1.85        2.48      2.51 o 
   8   1  15       55.10       64.90     26.23 o 
 -12   2  15        5.02        4.41      0.99 o 
 -11   2  15      228.02      245.28      6.05 o 
 -10   2  15        0.16        1.64      1.73 o 
  -9   2  15       56.29       47.69      2.75 o 
  -8   2  15       26.78       19.63      1.72 o 
  -7   2  15       31.41       28.53      1.98 o 
  -6   2  15        0.20        0.28      1.21 o 
  -5   2  15     1107.81     1154.66     24.07 o 
  -4   2  15      245.55      257.71      6.78 o 
  -3   2  15        2.60        6.14      1.58 o 
  -2   2  15        1.36        8.74      1.32 o 
  -1   2  15      522.91      490.12     10.10 o 
   0   2  15      151.67      111.13      4.13 o 
   1   2  15     1179.84     1053.90     35.49 o 
   2   2  15       42.20       36.71      3.99 o 
   6   2  15       20.29       24.94      4.23 o 
   7   2  15       15.80        8.11      2.96 o 
   8   2  15        0.02       -0.67      1.80 o 
 -11   3  15        7.53        4.73      1.30 o 
 -10   3  15       88.59      117.08      9.14 o 
  -9   3  15        0.01        2.09      1.14 o 
  -8   3  15       75.45       82.93      5.18 o 
  -7   3  15       59.46       61.97      3.26 o 
  -6   3  15     2254.08     2244.54     54.15 o 
  -5   3  15        0.69        2.06      1.32 o 
  -4   3  15       79.65       85.48      3.41 o 
  -3   3  15       38.34       45.89      2.47 o 
  -2   3  15      205.48      188.01      5.96 o 
  -1   3  15       16.20       14.13      2.10 o 
   0   3  15      735.76      769.76     17.59 o 
   1   3  15      179.94      162.68      8.13 o 
   2   3  15       13.01        8.81      3.87 o 
   3   3  15        5.12        6.64      4.57 o 
   4   3  15      202.44      228.35     13.44 o 
   5   3  15      105.72       93.35      8.32 o 
   6   3  15       76.57       81.04      6.57 o 
   7   3  15       15.35        5.37      2.62 o 
 -11   4  15       35.00       23.67      3.90 o 
 -10   4  15        3.32        3.71      1.48 o 
  -9   4  15       15.75       13.14      1.53 o 
  -8   4  15       47.98       36.90      4.65 o 
  -7   4  15        3.12        3.43      1.60 o 
  -6   4  15        3.55        8.28      1.72 o 
  -5   4  15      201.96      219.23      6.87 o 
  -4   4  15       64.18       47.14      2.77 o 
  -3   4  15        8.93       10.24      1.97 o 
  -2   4  15       21.13       24.65      2.14 o 
  -1   4  15        7.39        7.35      1.64 o 
   0   4  15      364.13      319.54      7.28 o 
   1   4  15      574.56      579.68     14.43 o 
   2   4  15        3.76        7.15      3.72 o 
   3   4  15      137.23      142.31      6.99 o 
   4   4  15       46.07       32.51      4.53 o 
   5   4  15      413.46      356.78     22.18 o 
   6   4  15        0.00        0.07      1.31 o 
   7   4  15      191.09      173.19      9.53 o 
 -11   5  15        6.82        2.75      1.78 o 
 -10   5  15       36.75       32.34      3.76 o 
  -9   5  15        1.50        1.42      1.13 o 
  -8   5  15      101.41       87.46      3.69 o 
  -7   5  15       12.23       19.65      2.09 o 
  -6   5  15      272.85      290.52      8.77 o 
  -5   5  15      118.09      142.49      5.13 o 
  -4   5  15      116.80      139.37      5.81 o 
  -3   5  15       66.74       82.90      4.88 o 
  -2   5  15      174.60      162.95      5.19 o 
  -1   5  15      142.95      144.09      4.74 o 
   0   5  15      306.70      306.29      8.72 o 
   1   5  15       12.16       12.30      2.18 o 
   2   5  15      227.14      233.90     15.61 o 
   3   5  15       22.98       21.45      3.16 o 
   4   5  15      138.17      134.26      7.12 o 
   5   5  15       59.14       49.71      3.84 o 
   6   5  15      108.57      101.12     18.20 o 
   7   5  15       57.90       24.16      3.75 o 
 -10   6  15        1.95        3.91      1.61 o 
  -9   6  15        0.10        1.91      1.39 o 
  -8   6  15        1.42        5.20      1.57 o 
  -7   6  15       71.80       89.92      3.92 o 
  -6   6  15       30.39       46.87      4.18 o 
  -5   6  15      394.71      435.67     11.40 o 
  -4   6  15      270.55      283.58      8.50 o 
  -3   6  15      181.10      184.91      7.28 o 
  -2   6  15      150.38      156.22      5.33 o 
  -1   6  15      245.88      245.13      6.92 o 
   0   6  15        1.44        3.02      1.41 o 
   1   6  15       71.79       61.02      4.00 o 
   2   6  15        1.93        3.33      3.27 o 
   3   6  15       64.76       67.47     16.35 o 
   4   6  15       40.63       40.13      4.05 o 
   5   6  15       19.43       15.17      2.06 o 
   6   6  15       17.98       22.03      6.75 o 
   7   6  15        6.57        5.73      2.34 o 
 -10   7  15       30.33       20.70      2.03 o 
  -9   7  15        3.94        5.56      1.09 o 
  -8   7  15       23.56       21.06      2.26 o 
  -7   7  15        0.14        0.41      1.28 o 
  -6   7  15      190.06      175.60      5.72 o 
  -5   7  15       25.40       39.54      3.13 o 
  -4   7  15      356.70      384.66     10.55 o 
  -3   7  15        6.93        8.98      1.81 o 
  -2   7  15      153.88      163.05      6.28 o 
  -1   7  15        2.35        9.00      1.99 o 
   0   7  15      391.29      406.32     12.16 o 
   1   7  15       64.06       54.82      4.07 o 
   2   7  15      158.50      188.19      9.99 o 
   3   7  15       14.28       20.29      3.11 o 
   4   7  15        0.97        1.76      1.80 o 
   5   7  15        1.92        2.52      1.81 o 
   6   7  15        0.75        0.99      1.50 o 
  -9   8  15        1.00        3.36      1.42 o 
  -8   8  15        2.37       -0.21      0.89 o 
  -7   8  15      122.26      131.82      4.83 o 
  -6   8  15        4.59        3.73      1.48 o 
  -5   8  15      471.32      507.08     13.08 o 
  -4   8  15        0.07       -0.80      1.44 o 
  -3   8  15        7.42        6.05      1.64 o 
  -2   8  15        3.89        9.15      1.77 o 
  -1   8  15       39.23       43.89      2.95 o 
   0   8  15        0.75        0.05      1.35 o 
   1   8  15       93.18       93.11      9.91 o 
   2   8  15       23.61       21.73      3.08 o 
   3   8  15       36.24       29.47      3.10 o 
   4   8  15       42.85       37.14      3.47 o 
   5   8  15       34.61       30.68      2.96 o 
   6   8  15        0.03        4.04      2.04 o 
  -8   9  15        3.20        2.41      0.97 o 
  -7   9  15        0.46        0.30      0.99 o 
  -6   9  15      119.95      125.33      4.65 o 
  -5   9  15        4.06        4.62      1.45 o 
  -4   9  15       13.79       13.59      2.36 o 
  -3   9  15       11.18        9.04      1.71 o 
  -2   9  15       32.05       30.08      3.69 o 
  -1   9  15       22.67       26.31      2.57 o 
   0   9  15      344.19      346.60     14.91 o 
   1   9  15        5.86        6.01      1.90 o 
   2   9  15      170.57      191.74      9.92 o 
   3   9  15       37.23       32.03      5.98 o 
   4   9  15        8.18        5.77      1.45 o 
   5   9  15        5.90        5.89      1.55 o 
  -7  10  15       36.51       20.09      1.66 o 
  -6  10  15      158.79      168.72      5.75 o 
  -5  10  15       83.88       96.10      3.38 o 
  -4  10  15        4.95        5.37      1.53 o 
  -3  10  15       40.07       37.92      2.57 o 
  -2  10  15       13.40       11.19      1.64 o 
  -1  10  15       17.21       19.25      2.04 o 
   0  10  15       25.85       22.79      2.77 o 
   1  10  15       70.48       75.30     10.47 o 
   2  10  15        1.70       -0.26      1.30 o 
   3  10  15        0.73       -0.24      1.27 o 
   4  10  15       30.37       19.17      2.73 o 
  -5  11  15        9.68        5.80      1.25 o 
  -4  11  15        4.03        5.36      1.17 o 
  -3  11  15        0.55        0.79      1.06 o 
  -2  11  15        8.68        5.51      1.20 o 
  -1  11  15       12.07        4.89      1.45 o 
   0  11  15       52.42       50.85     10.28 o 
   1  11  15        0.18       -0.51      1.50 o 
   2  11  15       20.60       13.96      1.87 o 
 -10   0  16      108.03       99.48      5.65 o 
  -8   0  16       84.70       59.53      5.19 o 
  -6   0  16      693.46      689.47     18.08 o 
  -4   0  16      325.47      350.59      9.64 o 
  -2   0  16      307.36      327.62     14.39 o 
   0   0  16       15.52       35.06      3.93 o 
 -11   1  16       83.47       89.04      6.57 o 
 -10   1  16       21.37       16.48      2.07 o 
  -9   1  16      215.41      233.57      7.02 o 
  -8   1  16       22.37       34.24      2.17 o 
  -7   1  16      538.97      564.55     10.91 o 
  -6   1  16       10.35       16.62      1.59 o 
  -5   1  16        1.78        2.11      1.24 o 
  -4   1  16        1.90        2.59      1.31 o 
  -3   1  16      105.46      104.31      3.58 o 
  -2   1  16        0.98        2.63      1.23 o 
  -1   1  16        1.56        2.39      1.41 o 
   0   1  16      308.86      274.03      8.41 o 
 -11   2  16        8.87        7.48      1.43 o 
 -10   2  16      183.95      183.56      7.52 o 
  -9   2  16        7.69        8.90      1.45 o 
  -8   2  16       40.18       51.73      4.83 o 
  -7   2  16       31.31       29.85      2.33 o 
  -6   2  16      245.56      273.68      8.22 o 
  -5   2  16       24.97       28.91      2.63 o 
  -4   2  16      435.43      426.18      9.47 o 
  -3   2  16       18.97       24.58      2.08 o 
  -2   2  16       70.87       60.90      2.69 o 
  -1   2  16       28.65       39.51      3.51 o 
   0   2  16      275.02      283.25      9.55 o 
   1   2  16       78.25       78.29      5.49 o 
 -11   3  16       33.14       25.78      4.04 o 
 -10   3  16       30.98       27.64      3.60 o 
  -9   3  16       96.88      111.76      4.40 o 
  -8   3  16       61.58       70.37      7.88 o 
  -7   3  16       99.99      101.90      4.16 o 
  -6   3  16       68.54       65.84      3.68 o 
  -5   3  16      718.56      788.79     16.75 o 
  -4   3  16        1.41        0.85      1.18 o 
  -3   3  16      403.43      352.98      8.16 o 
  -2   3  16       81.31       80.60      3.27 o 
  -1   3  16        0.31        0.96      1.09 o 
   0   3  16       33.24       38.71      3.79 o 
   1   3  16        6.98       15.46      2.48 o 
   2   3  16       11.76       11.73      3.99 o 
   3   3  16      129.59      126.59      8.85 o 
 -11   4  16        0.57        2.22      1.70 o 
 -10   4  16       64.19       27.86      8.27 o 
  -9   4  16        3.59        2.00      1.42 o 
  -8   4  16       83.35       75.80      4.06 o 
  -7   4  16       13.12       13.04      2.08 o 
  -6   4  16      186.67      173.77      6.64 o 
  -5   4  16       29.99       33.95      3.33 o 
  -4   4  16      298.81      329.60      8.72 o 
  -3   4  16      182.59      189.53      6.08 o 
  -2   4  16      244.81      204.23      5.92 o 
  -1   4  16      227.24      234.38      6.37 o 
   0   4  16      140.52      118.67      4.21 o 
   1   4  16      430.47      399.62     18.74 o 
   2   4  16      433.61      441.53     14.79 o 
   3   4  16        5.38        4.23      2.37 o 
   4   4  16        4.14        3.76      6.40 o 
   5   4  16        8.10        9.96      3.42 o 
   6   4  16       47.25       20.12      3.73 o 
 -10   5  16        0.99        0.63      1.38 o 
  -9   5  16       14.05       14.90      2.67 o 
  -8   5  16        1.01        1.87      1.53 o 
  -7   5  16       17.20       21.38      2.34 o 
  -6   5  16      201.70      230.48      6.81 o 
  -5   5  16      263.30      282.15      8.92 o 
  -4   5  16        0.34        0.57      1.26 o 
  -3   5  16      681.12      758.54     16.40 o 
  -2   5  16      355.36      364.87      9.13 o 
  -1   5  16      321.61      338.40     10.16 o 
   0   5  16       15.27        9.06      1.67 o 
   1   5  16        4.54        6.05      2.20 o 
   2   5  16       14.96       21.25      3.13 o 
   3   5  16      338.91      348.22     14.13 o 
   4   5  16       10.40       14.13      2.75 o 
   5   5  16        0.97        1.70      1.77 o 
   6   5  16       12.37        6.63      2.80 o 
 -10   6  16       61.60       76.19      3.59 o 
  -9   6  16       19.49       16.17      2.71 o 
  -8   6  16       54.75       58.64      3.66 o 
  -7   6  16        1.23        1.20      1.33 o 
  -6   6  16       63.88       73.11      3.87 o 
  -5   6  16       44.30       45.84      2.98 o 
  -4   6  16      709.40      745.23     16.73 o 
  -3   6  16      165.77      175.47      5.98 o 
  -2   6  16      251.48      275.99     10.29 o 
  -1   6  16        1.15        1.86      1.51 o 
   0   6  16      215.67      226.47      7.20 o 
   1   6  16       75.93       70.91      9.58 o 
   2   6  16      116.71      114.51     10.70 o 
   3   6  16       16.21       17.44      2.96 o 
   4   6  16       24.63       21.49      3.01 o 
   5   6  16        0.76        2.13      1.68 o 
   6   6  16        1.89        1.07      2.00 o 
  -9   7  16       30.34       15.12      1.74 o 
  -8   7  16        0.65        0.70      1.12 o 
  -7   7  16       16.17        9.25      1.77 o 
  -6   7  16        1.99        1.13      1.26 o 
  -5   7  16      320.93      328.06     10.92 o 
  -4   7  16       44.99       54.39      3.90 o 
  -3   7  16      108.98      120.73     10.85 o 
  -2   7  16       38.12       39.74      3.30 o 
  -1   7  16       25.73       29.85      2.85 o 
   0   7  16       79.51       89.05      5.25 o 
   1   7  16        4.79       11.25      3.14 o 
   2   7  16        0.33        2.58      1.96 o 
   3   7  16      251.04      262.23     12.40 o 
   4   7  16       38.14       31.65      4.02 o 
   5   7  16        2.09        2.26      1.57 o 
   6   7  16        2.91        2.28      1.82 o 
  -9   8  16       43.43       48.40      9.13 o 
  -8   8  16       80.99      105.75      3.13 o 
  -7   8  16        3.87        1.82      1.10 o 
  -6   8  16      121.26      126.46      4.30 o 
  -5   8  16        2.98        3.60      1.54 o 
  -4   8  16        3.68        8.40      1.72 o 
  -3   8  16        0.04        0.94      1.28 o 
  -2   8  16        1.24        2.62      1.45 o 
  -1   8  16       13.18        8.72      1.95 o 
   0   8  16       94.98      105.19      4.27 o 
   1   8  16       23.65       24.98      2.81 o 
   2   8  16      293.81      321.41     18.24 o 
   3   8  16       18.06       14.55      2.53 o 
   4   8  16       22.90       21.51      3.61 o 
   5   8  16        1.17        0.73      1.70 o 
  -8   9  16        1.33        1.40      0.87 o 
  -7   9  16        0.00       -0.37      0.95 o 
  -6   9  16       65.90       69.08      7.21 o 
  -5   9  16        0.95       -0.13      1.34 o 
  -4   9  16       49.05       49.23      2.99 o 
  -3   9  16       70.64       59.83      3.44 o 
  -2   9  16        0.72        2.19      1.32 o 
  -1   9  16        3.22        5.08      1.65 o 
   0   9  16        5.66        5.07      1.79 o 
   1   9  16       94.91       88.58     12.07 o 
   2   9  16        7.04       10.55      2.27 o 
   3   9  16       80.98       86.64      6.83 o 
   4   9  16       48.72       29.08      2.48 o 
  -6  10  16       43.72       43.55      6.93 o 
  -5  10  16        2.85        2.78      1.14 o 
  -4  10  16       47.52       39.99      3.81 o 
  -3  10  16       11.76       11.73      1.66 o 
  -2  10  16       45.20       36.59      2.24 o 
  -1  10  16        0.02       -0.48      1.09 o 
   0  10  16       79.32       79.20      3.95 o 
   1  10  16       12.34        7.57      1.75 o 
   2  10  16       90.49      122.23      4.96 o 
   3  10  16        1.22       -1.09      1.62 o 
  -4  11  16        9.45        7.08      1.24 o 
  -3  11  16        4.92        3.84      1.02 o 
  -2  11  16        2.92        1.61      0.92 o 
  -1  11  16        3.31        2.78      0.94 o 
   0  11  16        0.19       -0.73      1.21 o 
   1  11  16        6.23        4.30      1.38 o 
 -11   0  17       16.82       15.36      2.07 o 
  -9   0  17       12.84       21.27      2.26 o 
  -7   0  17      421.44      354.40     13.08 o 
  -5   0  17      107.99       87.01      9.64 o 
  -3   0  17      187.21      187.55     10.69 o 
  -1   0  17      151.26      169.67      9.51 o 
 -11   1  17        1.52        2.50      1.09 o 
 -10   1  17       19.13       14.50      1.66 o 
  -9   1  17        2.21        1.97      1.05 o 
  -8   1  17      514.82      508.97     12.25 o 
  -7   1  17        8.32       12.03      2.87 o 
  -6   1  17      132.18      133.67      6.45 o 
  -5   1  17       82.02       84.46      3.66 o 
  -4   1  17        7.37       14.27      2.06 o 
  -3   1  17       13.30        9.97      1.97 o 
  -2   1  17       93.34       89.12      4.95 o 
  -1   1  17        6.36        5.53      2.37 o 
   0   1  17        9.68       13.90      2.28 o 
 -11   2  17        2.15        0.18      1.30 o 
 -10   2  17       30.86       20.15      2.76 o 
  -9   2  17       45.90       41.27      2.54 o 
  -8   2  17       67.71       78.99      7.22 o 
  -7   2  17      197.47      228.46      9.31 o 
  -6   2  17      244.32      287.29      8.20 o 
  -5   2  17       10.87       16.62      1.97 o 
  -4   2  17      198.15      211.24      6.14 o 
  -3   2  17       20.65       36.33      2.70 o 
  -2   2  17       35.81       33.72      2.25 o 
  -1   2  17       10.03       14.35      1.83 o 
   0   2  17        9.22       13.72      2.11 o 
 -11   3  17        3.85        3.16      1.41 o 
 -10   3  17       30.03       17.35      3.84 o 
  -9   3  17        2.95        7.65      1.73 o 
  -8   3  17      274.57      294.73      8.86 o 
  -7   3  17        5.27        6.57      1.57 o 
  -6   3  17       36.44       35.06      2.58 o 
  -5   3  17        2.96        8.15      1.86 o 
  -4   3  17      205.19      218.44      6.35 o 
  -3   3  17       20.21       22.01      2.05 o 
  -2   3  17      342.30      337.17      8.06 o 
  -1   3  17      100.70      109.21      4.20 o 
   0   3  17      500.82      442.86     14.30 o 
   1   3  17      318.71      291.71     10.77 o 
   2   3  17       99.00       38.04      7.93 o 
 -10   4  17       30.95       20.25      5.15 o 
  -9   4  17       12.93       12.09      1.64 o 
  -8   4  17       14.72       20.74      2.17 o 
  -7   4  17       82.11       91.02      4.30 o 
  -6   4  17       60.68       66.26      4.24 o 
  -5   4  17       12.97       15.80      2.03 o 
  -4   4  17       39.70       46.31      2.85 o 
  -3   4  17      455.12      501.22     14.05 o 
  -2   4  17       21.87       18.88      2.48 o 
  -1   4  17      655.79      631.77     16.60 o 
   0   4  17       83.66       79.93     12.17 o 
   1   4  17      291.69      253.84      9.75 o 
   2   4  17        9.78       13.07      3.92 o 
   3   4  17      147.73      133.87      6.98 o 
   4   4  17       41.69       33.30      4.70 o 
 -10   5  17       14.70       12.93      2.20 o 
  -9   5  17       34.02       25.97      2.01 o 
  -8   5  17      111.67      123.71      4.16 o 
  -7   5  17       19.04       26.48      2.55 o 
  -6   5  17        0.52        1.61      1.54 o 
  -5   5  17       12.74       17.84      2.12 o 
  -4   5  17      188.73      194.83      6.98 o 
  -3   5  17      155.70      174.57      6.27 o 
  -2   5  17      692.03      698.30     16.52 o 
  -1   5  17        0.08        0.76      1.21 o 
   0   5  17       94.65       94.30      6.44 o 
   1   5  17      153.92      167.38      7.97 o 
   2   5  17       54.66       60.90      5.68 o 
   3   5  17       11.44       11.94      2.58 o 
   4   5  17       23.41       30.41      3.87 o 
   5   5  17       11.91        6.14      2.71 o 
  -9   6  17        1.98        1.97      1.01 o 
  -8   6  17       17.44       16.42      1.65 o 
  -7   6  17       70.86       71.04      4.01 o 
  -6   6  17       10.02       11.82      1.92 o 
  -5   6  17       39.38       40.84      3.36 o 
  -4   6  17      112.51      128.81      6.10 o 
  -3   6  17      217.25      225.49      7.30 o 
  -2   6  17       33.97       31.04      2.55 o 
  -1   6  17      325.94      342.47     10.42 o 
   0   6  17      145.97      127.01      6.91 o 
   1   6  17       21.85       24.95      4.13 o 
   2   6  17        6.84        8.18      3.02 o 
   3   6  17       63.99       60.90      4.47 o 
   4   6  17        1.73        1.64      2.25 o 
   5   6  17       47.96       20.56      5.61 o 
  -9   7  17       75.21       86.06     11.52 o 
  -8   7  17      155.35      162.39      4.19 o 
  -7   7  17        2.54        4.20      1.40 o 
  -6   7  17       34.53       29.90      2.69 o 
  -5   7  17       55.56       53.33      3.08 o 
  -4   7  17       25.57       25.12      2.34 o 
  -3   7  17       21.58       26.19      2.40 o 
  -2   7  17       32.19       32.75      3.44 o 
  -1   7  17        9.35       14.07      2.07 o 
   0   7  17       10.21       14.89      2.04 o 
   1   7  17       74.78       90.05     10.79 o 
   2   7  17       14.67       15.43      3.19 o 
   3   7  17        7.45        6.71      2.71 o 
   4   7  17       79.81       89.48     24.60 o 
   5   7  17        4.05        3.65      2.00 o 
  -8   8  17       20.52       15.51      1.33 o 
  -7   8  17       42.64       30.90      3.33 o 
  -6   8  17        0.55        1.46      1.40 o 
  -5   8  17       25.95       25.29      2.15 o 
  -4   8  17      106.08      133.20      4.60 o 
  -3   8  17       35.38       36.19      3.12 o 
  -2   8  17        0.12        1.42      1.30 o 
  -1   8  17       10.88       11.60      1.77 o 
   0   8  17        0.07        0.91      1.45 o 
   1   8  17        0.18        3.01      1.87 o 
   2   8  17        0.03       -1.44      1.89 o 
   3   8  17       79.71       84.95      6.12 o 
   4   8  17       19.00       13.97      1.99 o 
  -7   9  17        2.16        1.80      0.86 o 
  -6   9  17      170.20      204.08      4.83 o 
  -5   9  17       23.38       17.09      1.66 o 
  -4   9  17       13.24       10.84      1.77 o 
  -3   9  17       22.58       21.57      2.37 o 
  -2   9  17       92.94       93.25     10.86 o 
  -1   9  17        0.01       -0.78      1.08 o 
   0   9  17        0.58        1.41      1.11 o 
   1   9  17       20.09       17.17      4.16 o 
   2   9  17       73.78       86.83      4.43 o 
   3   9  17        8.82        6.79      1.62 o 
  -5  10  17        9.46        7.92      1.16 o 
  -4  10  17        3.99        1.80      1.10 o 
  -3  10  17        7.82        6.40      1.30 o 
  -2  10  17        0.01        1.57      1.09 o 
  -1  10  17       29.44       19.73      1.58 o 
   0  10  17        9.25        6.88      1.42 o 
   1  10  17        0.59        1.00      1.57 o 
 -10   0  18        3.78        8.11      1.41 o 
  -8   0  18      117.77      143.29      6.00 o 
  -6   0  18      787.17      786.10     30.23 o 
  -4   0  18      489.90      426.89     19.67 o 
  -2   0  18       17.12       29.93      7.58 o 
   0   0  18        6.94        3.77      2.55 o 
 -11   1  18       27.06       11.73      2.61 o 
 -10   1  18        2.59        3.06      0.85 o 
  -9   1  18       34.12       29.03      2.24 o 
  -8   1  18       11.86       13.90      1.48 o 
  -7   1  18       77.95       76.15      4.50 o 
  -6   1  18      116.81      102.49      4.75 o 
  -5   1  18      132.71      129.72      4.71 o 
  -4   1  18      143.39      148.11      5.14 o 
  -3   1  18        3.16       10.73      2.40 o 
  -2   1  18        5.54        3.91      1.94 o 
  -1   1  18       20.08       20.34      2.71 o 
   0   1  18       88.52       63.25      5.02 o 
 -10   2  18        3.89        2.60      0.73 o 
  -9   2  18        0.24        1.61      1.19 o 
  -8   2  18      287.14      276.64      7.08 o 
  -7   2  18       21.79       27.72      2.38 o 
  -6   2  18      131.41      134.09      5.06 o 
  -5   2  18       97.38      112.40      4.89 o 
  -4   2  18       11.71       14.09      2.22 o 
  -3   2  18        7.07        8.87      1.80 o 
  -2   2  18      140.11      123.51      4.70 o 
  -1   2  18       52.97       78.16      5.15 o 
   0   2  18      266.79      260.69     11.00 o 
 -10   3  18       30.77       22.56      5.00 o 
  -9   3  18        0.57        1.38      1.05 o 
  -8   3  18        4.96        6.26      1.61 o 
  -7   3  18       30.26       35.76      2.91 o 
  -6   3  18        4.31        6.38      1.58 o 
  -5   3  18      138.20      141.08      4.97 o 
  -4   3  18       65.28       83.54      8.79 o 
  -3   3  18        2.40        2.09      1.68 o 
  -2   3  18        6.46        7.00      1.83 o 
  -1   3  18      396.14      396.39     11.72 o 
   0   3  18       14.90       16.26      1.90 o 
   1   3  18      598.80      499.28     21.16 o 
 -10   4  18       17.38       10.04      3.05 o 
  -9   4  18       34.37       30.90      4.64 o 
  -8   4  18       88.56      104.94      3.78 o 
  -7   4  18        3.18        3.75      1.40 o 
  -6   4  18       87.74       88.58      6.60 o 
  -5   4  18       19.44       26.36      2.94 o 
  -4   4  18       15.53       15.16      1.96 o 
  -3   4  18        0.23        4.39      1.50 o 
  -2   4  18      676.27      672.33     15.94 o 
  -1   4  18       52.54       56.95      3.05 o 
   0   4  18       89.66      103.91      4.10 o 
   1   4  18       11.87       16.07      2.76 o 
   2   4  18        0.05        2.86      1.97 o 
   3   4  18        3.57        2.08      2.41 o 
  -9   5  18       29.91       20.15      2.72 o 
  -8   5  18       17.29       12.63      1.51 o 
  -7   5  18       56.45       71.77      5.93 o 
  -6   5  18        1.78        3.84      1.61 o 
  -5   5  18       49.85       50.47      3.36 o 
  -4   5  18        8.26       10.86      1.96 o 
  -3   5  18      136.16      151.35      5.87 o 
  -2   5  18       10.74        5.17      1.55 o 
  -1   5  18      153.05      162.06      6.54 o 
   0   5  18      138.61      148.00      6.21 o 
   1   5  18      190.90      191.67      9.95 o 
   2   5  18        6.81        9.18      2.44 o 
   3   5  18        4.22        6.63      3.08 o 
   4   5  18        1.83        0.53      2.07 o 
   5   5  18        3.36        0.66      1.51 o 
  -9   6  18       45.27       58.30      4.98 o 
  -8   6  18       21.82       13.55      1.81 o 
  -7   6  18        0.20       -0.94      1.09 o 
  -6   6  18       95.02      116.69      4.77 o 
  -5   6  18       15.93       17.09      2.03 o 
  -4   6  18        0.83        1.30      1.40 o 
  -3   6  18        4.38        9.99      1.79 o 
  -2   6  18        1.86       -0.14      1.17 o 
  -1   6  18       22.91       21.93      2.34 o 
   0   6  18      362.32      351.49     10.71 o 
   1   6  18        1.93        0.36      2.22 o 
   2   6  18       13.51       16.33      3.47 o 
   3   6  18        0.21        0.07      1.91 o 
   4   6  18       15.51        9.37      2.30 o 
  -8   7  18       11.17        7.85      1.42 o 
  -7   7  18       49.16       36.90      2.14 o 
  -6   7  18        1.50        3.14      1.40 o 
  -5   7  18       20.25       20.01      2.09 o 
  -4   7  18       65.45       59.49      3.16 o 
  -3   7  18       11.36        8.92      1.89 o 
  -2   7  18        2.88        5.42      1.54 o 
  -1   7  18        7.07       11.15      1.74 o 
   0   7  18        3.29        4.87      1.78 o 
   1   7  18       67.81       65.41      4.49 o 
   2   7  18        0.88        2.17      1.72 o 
   3   7  18        9.69       11.46      2.60 o 
   4   7  18        0.41       -0.57      1.19 o 
  -7   8  18       34.55       24.30      3.14 o 
  -6   8  18       81.94       90.28      3.21 o 
  -5   8  18       52.12       38.58      2.80 o 
  -4   8  18       43.66       43.99      3.30 o 
  -3   8  18        7.44       10.08      1.83 o 
  -2   8  18       65.51       59.75      4.16 o 
  -1   8  18        7.45       10.71      1.59 o 
   0   8  18       69.57       60.65      9.62 o 
   1   8  18       46.87       41.96      4.29 o 
   2   8  18        1.15       -1.24      1.79 o 
   3   8  18        0.02        0.56      1.50 o 
  -6   9  18       12.06        6.26      1.18 o 
  -5   9  18       82.26       99.44      3.10 o 
  -4   9  18        2.44        3.31      1.23 o 
  -3   9  18        0.20        1.39      1.05 o 
  -2   9  18        0.50       -0.67      1.10 o 
  -1   9  18       19.27       17.60      1.85 o 
   0   9  18        2.51        1.32      1.22 o 
   1   9  18        7.01        5.31      1.69 o 
   2   9  18        2.55        2.34      1.33 o 
  -4  10  18        8.35        6.42      1.02 o 
  -3  10  18        7.01        3.50      1.05 o 
  -2  10  18       20.41       14.05      1.57 o 
  -1  10  18        7.03        5.81      1.24 o 
   0  10  18       71.15       85.95      3.79 o 
  -9   0  19      111.82      137.70      5.34 o 
  -7   0  19        0.32        1.04      1.39 o 
  -5   0  19      511.06      538.70     24.46 o 
  -3   0  19      132.88      144.07     10.04 o 
  -1   0  19       13.22       24.38      4.15 o 
 -10   1  19       44.28       20.65      4.16 o 
  -9   1  19        0.53        0.45      0.87 o 
  -8   1  19        1.17        0.59      1.08 o 
  -7   1  19       23.22       30.12      3.10 o 
  -6   1  19      110.54      109.48      5.06 o 
  -5   1  19       18.19       27.91      3.15 o 
  -4   1  19       72.47       72.11      4.88 o 
  -3   1  19       27.46       26.97      3.20 o 
  -2   1  19       65.01       42.48      3.77 o 
  -1   1  19        2.51        3.16      1.86 o 
   0   1  19       26.80       23.13      7.07 o 
 -10   2  19        2.70        1.66      1.72 o 
  -9   2  19       45.38       29.72      1.87 o 
  -8   2  19       33.45       28.37      2.27 o 
  -7   2  19        0.53       -0.93      1.15 o 
  -6   2  19        1.72        4.34      1.48 o 
  -5   2  19       51.88       55.12      3.37 o 
  -4   2  19        2.36        7.46      1.63 o 
  -3   2  19        0.39        0.77      1.20 o 
  -2   2  19       18.47       19.02      3.56 o 
  -1   2  19        0.92        1.27      1.68 o 
   0   2  19        1.54        4.89      5.18 o 
 -10   3  19        7.95        5.52      1.46 o 
  -9   3  19        0.44       -0.38      1.11 o 
  -8   3  19        1.35        4.17      1.26 o 
  -7   3  19       20.54       19.08      2.02 o 
  -6   3  19       42.78       56.74      3.72 o 
  -5   3  19        0.43        2.35      1.40 o 
  -4   3  19       66.72       68.86      3.92 o 
  -3   3  19       14.30       15.64      2.02 o 
  -2   3  19       93.21       59.76      3.46 o 
  -1   3  19        5.64        4.51      1.49 o 
   0   3  19       37.86       31.28      3.20 o 
  -9   4  19       73.83       70.29      2.65 o 
  -8   4  19       23.80       21.21      1.74 o 
  -7   4  19        8.06        6.53      2.09 o 
  -6   4  19        5.99        4.57      1.50 o 
  -5   4  19       40.34       48.32      3.20 o 
  -4   4  19       27.20       28.91      2.68 o 
  -3   4  19       19.58       22.96      2.43 o 
  -2   4  19        6.61       14.23      1.87 o 
  -1   4  19       25.66       26.00      2.33 o 
   0   4  19       30.56       26.71      2.75 o 
   1   4  19       61.69       81.72      6.61 o 
   2   4  19       13.94       10.42      5.09 o 
  -9   5  19        5.14        2.61      0.84 o 
  -8   5  19        0.41       -0.72      1.03 o 
  -7   5  19        0.65        1.21      1.10 o 
  -6   5  19      147.43      160.76      5.12 o 
  -5   5  19        1.61        2.17      1.31 o 
  -4   5  19       68.05       78.43      3.90 o 
  -3   5  19        4.94        8.03      2.03 o 
  -2   5  19       12.37       18.35      2.16 o 
  -1   5  19      187.62      187.10      5.95 o 
   0   5  19      162.02      169.80      7.23 o 
   1   5  19       34.87       25.11      3.14 o 
   2   5  19       42.48       40.88     11.28 o 
   3   5  19        3.55        2.03      2.17 o 
   4   5  19        3.12        1.31      1.55 o 
  -8   6  19        0.42        0.06      0.81 o 
  -7   6  19        3.97        5.33      1.23 o 
  -6   6  19        9.97       15.56      1.95 o 
  -5   6  19       73.64       78.27      7.86 o 
  -4   6  19        1.74        3.56      1.39 o 
  -3   6  19       59.75       65.12      3.72 o 
  -2   6  19       11.33        9.86      1.71 o 
  -1   6  19       44.25       33.94      2.73 o 
   0   6  19       18.03       18.09      3.47 o 
   1   6  19       96.01      102.48      5.41 o 
   2   6  19        1.23        1.27      1.97 o 
   3   6  19       15.09        6.63      2.22 o 
  -7   7  19        6.22        4.76      1.35 o 
  -6   7  19       30.46       24.64      1.90 o 
  -5   7  19       22.18       22.55      2.28 o 
  -4   7  19      133.29      140.74      5.08 o 
  -3   7  19        8.42        8.68      1.58 o 
  -2   7  19        4.69        3.70      1.35 o 
  -1   7  19       21.62       20.78      1.99 o 
   0   7  19       68.47       60.00     11.40 o 
   1   7  19       12.06        8.85      2.43 o 
   2   7  19       53.52       53.86     18.65 o 
   3   7  19        0.49        1.26      1.22 o 
  -6   8  19        0.01        0.95      0.89 o 
  -5   8  19       49.80       36.76      2.53 o 
  -4   8  19        1.02        2.34      1.14 o 
  -3   8  19       47.11       38.06      2.27 o 
  -2   8  19       13.54       13.94      1.68 o 
  -1   8  19        0.22        1.03      1.01 o 
   0   8  19        2.89        1.30      1.20 o 
   1   8  19       15.30        8.91      2.39 o 
   2   8  19        4.37        4.30      1.45 o 
  -5   9  19        3.12        2.64      0.92 o 
  -4   9  19       37.62       28.84      3.60 o 
  -3   9  19        0.15        0.60      0.88 o 
  -2   9  19        4.15        4.41      1.19 o 
  -1   9  19        9.30        8.12      1.39 o 
   0   9  19       67.25       74.28      3.55 o 
  -8   0  20       75.59       70.49      4.23 o 
  -6   0  20       67.69       59.95      5.89 o 
  -2   0  20      117.77      134.35      9.02 o 
  -9   1  20       51.66       35.81      3.15 o 
  -8   1  20        5.59        3.25      1.43 o 
  -7   1  20       20.13       18.69      1.84 o 
  -6   1  20        2.90        5.67      1.44 o 
  -5   1  20       34.40       43.10      3.80 o 
  -4   1  20        2.13       -0.95      2.53 o 
  -3   1  20        1.19        5.73      2.16 o 
  -2   1  20        5.82       14.45      2.58 o 
  -1   1  20        0.38       -0.11      2.83 o 
  -9   2  20        1.84        2.79      0.98 o 
  -8   2  20       45.92       45.72      8.38 o 
  -7   2  20        0.34        0.71      1.07 o 
  -6   2  20       14.97       10.18      1.88 o 
  -5   2  20       27.60       34.29      2.43 o 
  -4   2  20      108.80      108.39      7.13 o 
  -3   2  20       26.91       23.93      3.04 o 
  -2   2  20      137.58      129.99      6.29 o 
  -1   2  20        6.19       10.59      3.72 o 
  -9   3  20       32.93       25.28      1.49 o 
  -8   3  20        9.18        8.27      1.28 o 
  -7   3  20       18.70       17.00      2.06 o 
  -6   3  20        0.12        0.43      1.07 o 
  -5   3  20        2.59        6.91      1.79 o 
  -4   3  20       13.88       13.60      1.94 o 
  -3   3  20       24.87       34.04      2.85 o 
  -2   3  20       30.46       23.99      2.15 o 
  -1   3  20       93.77       68.23      4.58 o 
  -9   4  20        0.02        0.78      0.73 o 
  -8   4  20       95.29      102.27      3.44 o 
  -7   4  20       12.55       12.33      1.50 o 
  -6   4  20        9.61        9.82      1.76 o 
  -5   4  20       11.49       17.92      1.94 o 
  -4   4  20        6.47       15.18      2.12 o 
  -3   4  20       26.90       27.16      2.83 o 
  -2   4  20       84.25       78.34      5.29 o 
  -1   4  20       81.05       74.31      9.13 o 
   0   4  20        0.15        1.23      1.50 o 
   1   4  20        1.99       -0.26      1.90 o 
  -8   5  20        9.05        6.31      1.09 o 
  -7   5  20        3.22        4.28      1.16 o 
  -6   5  20        0.17       -0.17      1.16 o 
  -5   5  20      126.83      157.65      6.68 o 
  -4   5  20        0.68        0.09      1.13 o 
  -3   5  20       96.16      108.34      4.84 o 
  -2   5  20        9.79       14.84      2.22 o 
  -1   5  20       19.46       23.82      2.06 o 
   0   5  20        0.07        1.41      1.69 o 
   1   5  20        0.36        1.05      1.60 o 
   2   5  20        5.80        2.93      2.07 o 
  -7   6  20        3.00        3.19      1.11 o 
  -6   6  20        0.50        1.63      1.19 o 
  -5   6  20        1.23        2.43      1.33 o 
  -4   6  20       65.36       62.64      3.33 o 
  -3   6  20        6.23        4.77      1.39 o 
  -2   6  20       25.93       22.76      2.28 o 
  -1   6  20       70.44       68.29      8.12 o 
   0   6  20        0.01       -0.69      1.72 o 
   1   6  20       20.15       10.90      2.04 o 
   2   6  20       21.24        9.69      1.82 o 
  -6   7  20        0.62        1.92      0.93 o 
  -5   7  20       83.80      107.01      4.66 o 
  -4   7  20        0.96        1.32      1.22 o 
  -3   7  20       59.41       41.17      2.79 o 
  -2   7  20        7.07        5.87      1.30 o 
  -1   7  20       35.08       24.07      2.90 o 
   0   7  20        0.41        2.07      1.80 o 
   1   7  20       14.61       11.13      2.17 o 
   2   7  20        4.91        0.74      1.51 o 
  -5   8  20        0.05       -0.99      1.07 o 
  -4   8  20       17.00       13.27      1.51 o 
  -3   8  20        0.09        0.13      0.91 o 
  -2   8  20       40.48       26.74      2.26 o 
  -1   8  20        2.83        3.14      1.55 o 
   0   8  20        0.86        0.60      1.20 o 
   1   8  20        7.47        4.61      1.32 o 
  -9   0  21       46.34       57.67      3.69 o 
  -1   0  21        8.41        2.16      4.33 o 
  -9   1  21        0.00       -0.97      1.23 o 
  -8   1  21       57.71       62.64      3.46 o 
  -7   1  21        0.59        7.10      3.21 o 
  -6   1  21       34.77       34.54      3.09 o 
  -4   1  21        1.23        1.31      2.06 o 
  -3   1  21        2.50        6.60      2.57 o 
  -2   1  21        9.27       13.31      2.46 o 
  -1   1  21       45.66       32.05      6.95 o 
  -9   2  21       18.21        6.14      3.44 o 
  -8   2  21       19.85       12.34      2.45 o 
  -7   2  21       64.04       73.35      3.40 o 
  -6   2  21        1.38        1.16      1.12 o 
  -5   2  21        0.50        2.92      1.74 o 
  -4   2  21       56.87       58.88      4.21 o 
  -3   2  21       71.14       63.41      5.49 o 
  -2   2  21       17.97       23.79      3.99 o 
  -1   2  21      108.13      120.98      5.95 o 
  -8   3  21      107.92       96.91      7.05 o 
  -7   3  21       16.18       16.41      3.03 o 
  -6   3  21       15.10       18.43      2.98 o 
  -5   3  21        5.86        6.34      1.56 o 
  -4   3  21        5.04        4.18      1.36 o 
  -3   3  21       18.74       19.06      2.28 o 
  -2   3  21       46.19       58.72      4.43 o 
  -1   3  21        5.65        9.27      2.22 o 
  -8   4  21        2.84        2.68      0.88 o 
  -7   4  21       35.90       23.16      4.36 o 
  -6   4  21        9.03        7.82      1.62 o 
  -5   4  21       55.47       63.69      3.18 o 
  -4   4  21        0.02       -0.12      1.22 o 
  -3   4  21       47.61       49.28      3.72 o 
  -2   4  21       17.97       19.71      1.91 o 
  -1   4  21       62.69       29.85      7.95 o 
  -7   5  21        2.90        3.70      1.12 o 
  -6   5  21        5.10        3.51      1.09 o 
  -5   5  21        0.45       -0.18      0.99 o 
  -4   5  21       15.56       21.09      3.58 o 
  -3   5  21       16.26       16.99      1.84 o 
  -2   5  21       42.85       43.40      7.22 o 
  -1   5  21        0.05        4.59      4.51 o 
   0   5  21       68.78       21.80      7.04 o 
  -6   6  21        2.62        2.85      1.08 o 
  -5   6  21        3.01        3.79      1.10 o 
  -4   6  21        0.01        0.73      0.99 o 
  -3   6  21       31.47       26.20      2.11 o 
  -2   6  21        0.24        0.05      1.04 o 
  -1   6  21       18.05       18.05      4.16 o 
   0   6  21        3.40        0.94      2.12 o 
  -5   7  21        4.98        4.56      1.15 o 
  -4   7  21        1.47        2.11      0.98 o 
  -3   7  21        0.10       -0.36      0.97 o 
  -2   7  21       89.34      104.59      5.62 o 
  -1   7  21        2.52       -0.10      1.17 o 
   0   7  21       16.91        9.92      2.65 o 
  -8   0  22       24.01       18.74      2.66 o 
  -4   0  22       62.67       55.20      5.43 o 
  -2   0  22       28.18       21.92      3.76 o 
  -8   1  22        1.18        0.94      1.10 o 
  -7   1  22       78.36       93.25      4.02 o 
  -5   1  22        4.15        2.74      1.76 o 
  -4   1  22        0.96        6.57      1.91 o 
  -3   1  22       15.20       16.90      2.47 o 
  -2   1  22       21.39       23.38      2.73 o 
  -1   1  22       52.20       61.46      4.76 o 
  -8   2  22       11.15        9.55      1.48 o 
  -7   2  22       20.44       15.04      2.50 o 
  -6   2  22       37.34       37.64      3.23 o 
  -5   2  22        2.71        1.36      1.52 o 
  -4   2  22       42.36       31.52      4.80 o 
  -3   2  22        2.59        6.33      1.93 o 
  -2   2  22        0.17        1.75      1.57 o 
  -1   2  22        0.58        6.00      1.85 o 
  -7   3  22       44.11       38.45      3.91 o 
  -6   3  22        6.04        6.74      2.20 o 
  -5   3  22        0.76        1.33      1.18 o 
  -4   3  22        0.09       -1.62      1.62 o 
  -3   3  22       43.76       35.83      3.18 o 
  -2   3  22        2.74        3.69      2.03 o 
  -1   3  22        4.86       12.91      3.18 o 
  -7   4  22        1.53        2.53      1.87 o 
  -6   4  22       19.23       11.64      2.35 o 
  -5   4  22        3.45        8.20      2.87 o 
  -4   4  22        0.11        1.81      2.09 o 
  -3   4  22        3.23        6.57      1.82 o 
  -2   4  22       17.66       17.46      5.12 o 
  -1   4  22       24.32       31.18      3.89 o 
  -6   5  22        5.34        2.98      0.93 o 
  -5   5  22        0.86        0.45      1.05 o 
  -4   5  22        3.08        4.34      1.32 o 
  -3   5  22        0.92        0.63      2.04 o 
  -2   5  22        0.05       -0.74      1.48 o 
  -1   5  22       45.72       30.20     12.37 o 
  -5   6  22        0.01        0.20      0.81 o 
  -4   6  22       16.46       11.78      1.23 o 
  -3   6  22        0.02        0.52      1.19 o 
  -2   6  22       20.26       33.55     12.46 o 
  -7   0  23       77.52      100.55      5.51 o 
  -5   0  23       25.62       25.59      3.47 o 
  -3   0  23        0.36        7.33      2.50 o 
  -7   1  23        0.11        0.45      1.09 o 
  -6   1  23       15.86       19.26      2.97 o 
  -5   1  23        0.47        1.48      1.40 o 
  -4   1  23       36.57       46.75      3.19 o 
  -3   1  23        0.00        0.08      2.76 o 
  -2   1  23        7.59       12.54      1.94 o 
  -7   2  23       22.33       18.00      1.83 o 
  -6   2  23        1.01        1.61      4.59 o 
  -5   2  23       34.60       40.56      3.50 o 
  -4   2  23        0.00        3.15      3.53 o 
  -3   2  23        0.46        1.85      2.00 o 
  -2   2  23        4.14        4.81      2.90 o 
  -6   3  23       18.74       31.77      2.71 o 
  -5   3  23        3.81        7.38      1.65 o 
  -4   3  23       23.46       34.24      2.67 o 
  -3   3  23        1.41        3.70      3.27 o 
  -2   3  23        3.74        1.84      1.94 o 
  -5   4  23       13.85       20.63      7.57 o 
  -4   4  23        0.81        4.63      3.36 o 
  -3   4  23        5.48       13.67      2.35 o 
  -2   4  23        7.50       11.60      2.51 o 
  -4   5  23       48.12       29.18      8.71 o 
  -3   5  23        2.18        5.44      3.47 o 
  -4   0  24        2.47        7.18      2.15 o 
  -5   1  24       13.54       18.04      1.81 o 
  -4   1  24        1.07       -1.22      1.22 o 
  -3   1  24        8.95       20.47      2.82 o 
  -5   2  24        0.49        3.19      1.21 o 
  -4   2  24       31.49       44.60      2.53 o 
  -3   2  24        0.42        3.70      5.28 o 
  -4   3  24        0.12       -1.15      1.15 o 
  -3   3  24       77.17       85.59      7.86 o 
                                                 
